# Supplementary material for: Single-cell and machine learning integration reveals OS-driven CCND1 promotes an aggressive phenotype in papillary thyroid carcinoma
Source: Front Immunol. 2026 Jan 14;16:1722524. doi: 10.3389/fimmu.2025.1722524 (PMC12871538; doi:10.3389/fimmu.2025.1722524)
Supplement: Supplementary file 1 [file DataSheet1.csv]

	p_val	avg_log2FC	pct.1	pct.2	p_val_adj	significance	significant
CST3	0	3.47095143576395	0.864	0.087	2.2250738585072e-308	Upregulated	TRUE
CD63	0	2.51101131833135	0.92	0.186	2.2250738585072e-308	Upregulated	TRUE
CTSB	0	2.96902911647654	0.843	0.11	2.2250738585072e-308	Upregulated	TRUE
GSTP1	0	2.41819413143632	0.899	0.213	2.2250738585072e-308	Upregulated	TRUE
PRDX1	0	2.77012689999032	0.898	0.217	2.2250738585072e-308	Upregulated	TRUE
NPC2	0	3.24084873961964	0.864	0.19	2.2250738585072e-308	Upregulated	TRUE
CD9	0	2.801601172172	0.738	0.069	2.2250738585072e-308	Upregulated	TRUE
ANXA2	0	1.8779984304067	0.803	0.143	2.2250738585072e-308	Upregulated	TRUE
HSP90B1	0	2.35332768024796	0.867	0.214	2.2250738585072e-308	Upregulated	TRUE
APLP2	0	2.6958188047303	0.765	0.116	2.2250738585072e-308	Upregulated	TRUE
ANXA5	0	1.99564978374018	0.755	0.107	2.2250738585072e-308	Upregulated	TRUE
GPX1	0	2.54108600472142	0.843	0.2	2.2250738585072e-308	Upregulated	TRUE
YWHAE	0	1.70925469411755	0.774	0.148	2.2250738585072e-308	Upregulated	TRUE
ASAH1	0	2.62745279739209	0.729	0.105	2.2250738585072e-308	Upregulated	TRUE
S100A11	0	2.04403303807833	0.945	0.322	2.2250738585072e-308	Upregulated	TRUE
RAC1	0	1.6482052193911	0.83	0.21	2.2250738585072e-308	Upregulated	TRUE
CD81	0	2.0529715491895	0.746	0.13	2.2250738585072e-308	Upregulated	TRUE
LGALS3	0	2.28412745109192	0.7	0.09	2.2250738585072e-308	Upregulated	TRUE
NDUFC2	0	2.07353898739535	0.791	0.183	2.2250738585072e-308	Upregulated	TRUE
GLUL	0	2.46331068064154	0.668	0.061	2.2250738585072e-308	Upregulated	TRUE
PRDX5	0	1.95399255581115	0.797	0.193	2.2250738585072e-308	Upregulated	TRUE
CLTA	0	1.70245753118666	0.75	0.147	2.2250738585072e-308	Upregulated	TRUE
BRI3	0	2.23654474694651	0.675	0.073	2.2250738585072e-308	Upregulated	TRUE
TXN	0	1.71302445761507	0.764	0.166	2.2250738585072e-308	Upregulated	TRUE
SPINT2	0	2.87755712790107	0.7	0.104	2.2250738585072e-308	Upregulated	TRUE
GNG5	0	1.36043852484911	0.816	0.224	2.2250738585072e-308	Upregulated	TRUE
MGST3	0	1.9116978797854	0.73	0.138	2.2250738585072e-308	Upregulated	TRUE
SEC11A	0	1.5828188178126	0.757	0.17	2.2250738585072e-308	Upregulated	TRUE
CALR	0	1.68364446101501	0.823	0.236	2.2250738585072e-308	Upregulated	TRUE
NDUFB2	0	1.54880297875203	0.874	0.289	2.2250738585072e-308	Upregulated	TRUE
DYNLL1	0	1.24121223516236	0.867	0.282	2.2250738585072e-308	Upregulated	TRUE
HSBP1	0	2.03508681231452	0.679	0.096	2.2250738585072e-308	Upregulated	TRUE
GNAS	0	1.79506101422119	0.889	0.307	2.2250738585072e-308	Upregulated	TRUE
PPIB	0	1.49250859498367	0.861	0.283	2.2250738585072e-308	Upregulated	TRUE
GPX4	0	1.64041068455833	0.89	0.314	2.2250738585072e-308	Upregulated	TRUE
S100A13	0	3.18372280827995	0.624	0.049	2.2250738585072e-308	Upregulated	TRUE
CEBPD	0	2.96130916072974	0.615	0.04	2.2250738585072e-308	Upregulated	TRUE
GSN	0	2.68804923792011	0.617	0.042	2.2250738585072e-308	Upregulated	TRUE
LAPTM4A	0	1.80729067385112	0.778	0.204	2.2250738585072e-308	Upregulated	TRUE
CLU	0	3.68126248237264	0.669	0.099	2.2250738585072e-308	Upregulated	TRUE
MGST1	0	3.9151059873145	0.603	0.033	2.2250738585072e-308	Upregulated	TRUE
PDIA6	0	1.75262860368739	0.709	0.14	2.2250738585072e-308	Upregulated	TRUE
DSTN	0	2.20221311611614	0.704	0.137	2.2250738585072e-308	Upregulated	TRUE
CSTB	0	1.62455442374083	0.766	0.201	2.2250738585072e-308	Upregulated	TRUE
FKBP2	0	1.97084841832805	0.666	0.106	2.2250738585072e-308	Upregulated	TRUE
CTSD	0	2.07030692352826	0.685	0.127	2.2250738585072e-308	Upregulated	TRUE
TIMP1	0	2.95936214173542	0.642	0.087	2.2250738585072e-308	Upregulated	TRUE
REEP5	0	1.39143996849656	0.717	0.162	2.2250738585072e-308	Upregulated	TRUE
CANX	0	1.78544014648136	0.665	0.111	2.2250738585072e-308	Upregulated	TRUE
PSAP	0	1.56495938239542	0.751	0.197	2.2250738585072e-308	Upregulated	TRUE
ATP6V0B	0	1.49315551121719	0.717	0.163	2.2250738585072e-308	Upregulated	TRUE
PEBP1	0	2.16440467971439	0.821	0.269	2.2250738585072e-308	Upregulated	TRUE
SQSTM1	0	1.31515170399877	0.715	0.164	2.2250738585072e-308	Upregulated	TRUE
HSPA5	0	1.90148225559466	0.723	0.172	2.2250738585072e-308	Upregulated	TRUE
TMEM14C	0	1.69165186017495	0.654	0.104	2.2250738585072e-308	Upregulated	TRUE
PHPT1	0	1.71710259754889	0.662	0.114	2.2250738585072e-308	Upregulated	TRUE
PTMS	0	1.86644029828974	0.607	0.06	2.2250738585072e-308	Upregulated	TRUE
ATP5G3	0	1.18112603709847	0.801	0.255	2.2250738585072e-308	Upregulated	TRUE
SSR3	0	1.7194116836595	0.673	0.128	2.2250738585072e-308	Upregulated	TRUE
PDIA3	0	1.48890943459089	0.755	0.211	2.2250738585072e-308	Upregulated	TRUE
CAPG	0	2.15045628297007	0.633	0.091	2.2250738585072e-308	Upregulated	TRUE
SEC61B	0	1.12514334495906	0.797	0.258	2.2250738585072e-308	Upregulated	TRUE
RBX1	0	1.12192997432398	0.772	0.234	2.2250738585072e-308	Upregulated	TRUE
CD59	0	1.8071841650423	0.624	0.087	2.2250738585072e-308	Upregulated	TRUE
SERPINA1	0	3.32601735326772	0.563	0.026	2.2250738585072e-308	Upregulated	TRUE
NEAT1	0	1.03302226353618	0.925	0.392	2.2250738585072e-308	Upregulated	TRUE
PRDX6	0	1.36107848762181	0.698	0.165	2.2250738585072e-308	Upregulated	TRUE
HMGN3	0	1.35535285721527	0.707	0.174	2.2250738585072e-308	Upregulated	TRUE
ATOX1	0	2.08865549960251	0.606	0.074	2.2250738585072e-308	Upregulated	TRUE
TXNL1	0	2.33728930649542	0.633	0.101	2.2250738585072e-308	Upregulated	TRUE
ATP6AP2	0	1.48158184003676	0.693	0.162	2.2250738585072e-308	Upregulated	TRUE
POMP	0	1.10688589474714	0.797	0.268	2.2250738585072e-308	Upregulated	TRUE
ATP1B1	0	2.72896208783211	0.577	0.048	2.2250738585072e-308	Upregulated	TRUE
COX8A	0	1.1032150434238	0.846	0.317	2.2250738585072e-308	Upregulated	TRUE
ATP5J	0	1.05094988543971	0.781	0.255	2.2250738585072e-308	Upregulated	TRUE
RHOA	0	0.962732691470182	0.844	0.321	2.2250738585072e-308	Not Significant	TRUE
SLC25A3	0	1.14047403434449	0.833	0.311	2.2250738585072e-308	Upregulated	TRUE
RTN4	0	1.22547236953788	0.674	0.154	2.2250738585072e-308	Upregulated	TRUE
PARK7	0	1.00138788515762	0.785	0.266	2.2250738585072e-308	Upregulated	TRUE
NDUFC1	0	1.40142754201942	0.669	0.153	2.2250738585072e-308	Upregulated	TRUE
ANXA1	0	1.4373727961576	0.854	0.338	2.2250738585072e-308	Upregulated	TRUE
EID1	0	1.07597791332117	0.755	0.24	2.2250738585072e-308	Upregulated	TRUE
SEC61G	0	1.32396578973937	0.813	0.301	2.2250738585072e-308	Upregulated	TRUE
KDELR1	0	1.70376659677964	0.597	0.085	2.2250738585072e-308	Upregulated	TRUE
LGALS1	0	2.07915521513281	0.708	0.196	2.2250738585072e-308	Upregulated	TRUE
TMEM59	0	1.35345268257708	0.836	0.326	2.2250738585072e-308	Upregulated	TRUE
MT-ND4L	0	1.15985981482001	0.932	0.422	2.2250738585072e-308	Upregulated	TRUE
EPCAM	0	3.40278434619634	0.541	0.032	2.2250738585072e-308	Upregulated	TRUE
GABARAPL2	0	1.06485582253986	0.734	0.225	2.2250738585072e-308	Upregulated	TRUE
UQCRQ	0	1.0373760163523	0.742	0.234	2.2250738585072e-308	Upregulated	TRUE
FIS1	0	1.32971088439996	0.676	0.168	2.2250738585072e-308	Upregulated	TRUE
SRSF9	0	1.12682891410203	0.674	0.166	2.2250738585072e-308	Upregulated	TRUE
CAV1	0	3.33993107980045	0.548	0.042	2.2250738585072e-308	Upregulated	TRUE
TG	0	4.08041146981738	0.569	0.063	2.2250738585072e-308	Upregulated	TRUE
ITGB1	0	0.941288123272486	0.685	0.18	2.2250738585072e-308	Not Significant	TRUE
SAT1	0	1.24558261026913	0.946	0.442	2.2250738585072e-308	Upregulated	TRUE
ATP5C1	0	1.16146606903098	0.662	0.159	2.2250738585072e-308	Upregulated	TRUE
MRPS6	0	1.80895741149887	0.629	0.126	2.2250738585072e-308	Upregulated	TRUE
SEPW1	0	1.444285488306	0.675	0.174	2.2250738585072e-308	Upregulated	TRUE
VAMP8	0	1.18745757453003	0.742	0.241	2.2250738585072e-308	Upregulated	TRUE
CPVL	0	3.93508830554441	0.511	0.011	2.2250738585072e-308	Upregulated	TRUE
DBI	0	1.08390496177128	0.756	0.257	2.2250738585072e-308	Upregulated	TRUE
RRBP1	0	2.12481403557744	0.55	0.052	2.2250738585072e-308	Upregulated	TRUE
LDHA	0	0.963004933044069	0.75	0.252	2.2250738585072e-308	Not Significant	TRUE
TPI1	0	0.937606226851045	0.737	0.241	2.2250738585072e-308	Not Significant	TRUE
NDUFB7	0	1.15058428140068	0.656	0.16	2.2250738585072e-308	Upregulated	TRUE
SHFM1	0	0.870902630483304	0.72	0.225	2.2250738585072e-308	Not Significant	TRUE
PPA1	0	1.42870224026913	0.647	0.152	2.2250738585072e-308	Upregulated	TRUE
NDUFAB1	0	1.31125188108958	0.621	0.126	2.2250738585072e-308	Upregulated	TRUE
RHEB	0	1.43299229761521	0.608	0.114	2.2250738585072e-308	Upregulated	TRUE
TMBIM6	0	1.12504127677551	0.9	0.406	2.2250738585072e-308	Upregulated	TRUE
FKBP1A	0	1.18579130162667	0.683	0.192	2.2250738585072e-308	Upregulated	TRUE
UQCR10	0	0.907251386956636	0.806	0.315	2.2250738585072e-308	Not Significant	TRUE
SF3B6	0	1.01728079709328	0.683	0.193	2.2250738585072e-308	Upregulated	TRUE
SPCS2	0	0.910659239551931	0.763	0.275	2.2250738585072e-308	Not Significant	TRUE
TMEM50A	0	0.873815919842885	0.677	0.19	2.2250738585072e-308	Not Significant	TRUE
TCEB2	0	0.857241387129682	0.842	0.355	2.2250738585072e-308	Not Significant	TRUE
PSMB1	0	0.835867347329324	0.731	0.247	2.2250738585072e-308	Not Significant	TRUE
KRT7	0	2.63699607267716	0.533	0.051	2.2250738585072e-308	Upregulated	TRUE
TALDO1	0	1.48936976697717	0.583	0.101	2.2250738585072e-308	Upregulated	TRUE
KRT18	0	2.74400443499141	0.522	0.041	2.2250738585072e-308	Upregulated	TRUE
MTRNR2L12	0	0.117798912749863	0.742	0.261	2.2250738585072e-308	Not Significant	TRUE
WDR83OS	0	0.942687625365533	0.694	0.213	2.2250738585072e-308	Not Significant	TRUE
DAD1	0	0.914312053418502	0.783	0.303	2.2250738585072e-308	Not Significant	TRUE
TMEM14B	0	1.18949532645675	0.656	0.177	2.2250738585072e-308	Upregulated	TRUE
TSC22D1	0	3.20881280818749	0.539	0.061	2.2250738585072e-308	Upregulated	TRUE
DRAP1	0	0.77807046728858	0.718	0.24	2.2250738585072e-308	Not Significant	TRUE
CAV2	0	3.03917369885588	0.507	0.031	2.2250738585072e-308	Upregulated	TRUE
NUCKS1	0	0.959619358924952	0.652	0.177	2.2250738585072e-308	Not Significant	TRUE
PTGES3	0	0.728493216182842	0.814	0.339	2.2250738585072e-308	Not Significant	TRUE
VIM	0	1.58702506952791	0.975	0.501	2.2250738585072e-308	Upregulated	TRUE
RAB2A	0	1.1793808654461	0.601	0.128	2.2250738585072e-308	Upregulated	TRUE
BSG	0	1.05265041148944	0.64	0.167	2.2250738585072e-308	Upregulated	TRUE
RPS27L	0	0.878118510417429	0.766	0.294	2.2250738585072e-308	Not Significant	TRUE
PTTG1IP	0	1.59604137319256	0.537	0.066	2.2250738585072e-308	Upregulated	TRUE
CAMTA1	0	1.57847690775888	0.563	0.092	2.2250738585072e-308	Upregulated	TRUE
JUND	0	0.673368237057661	0.863	0.392	2.2250738585072e-308	Not Significant	TRUE
TSPO	0	1.14381330016405	0.678	0.208	2.2250738585072e-308	Upregulated	TRUE
TOMM20	0	0.820846285529145	0.72	0.25	2.2250738585072e-308	Not Significant	TRUE
COX5B	0	0.759125605574981	0.85	0.38	2.2250738585072e-308	Not Significant	TRUE
PKM	0	1.03224391728051	0.669	0.201	2.2250738585072e-308	Upregulated	TRUE
HOPX	0	2.4275534543518	0.565	0.097	2.2250738585072e-308	Upregulated	TRUE
CTSC	0	1.54038717455075	0.601	0.133	2.2250738585072e-308	Upregulated	TRUE
UBXN4	0	0.829588839538488	0.649	0.182	2.2250738585072e-308	Not Significant	TRUE
SPCS1	0	0.79817619848352	0.782	0.316	2.2250738585072e-308	Not Significant	TRUE
CTSH	0	2.66407532343437	0.54	0.074	2.2250738585072e-308	Upregulated	TRUE
HSPB1	0	1.14304366938671	0.708	0.243	2.2250738585072e-308	Upregulated	TRUE
VAPA	0	0.792037194674415	0.694	0.229	2.2250738585072e-308	Not Significant	TRUE
COX7B	0	0.79095192271828	0.776	0.312	2.2250738585072e-308	Not Significant	TRUE
C4orf48	0	1.79022994608491	0.567	0.103	2.2250738585072e-308	Upregulated	TRUE
NDUFS6	0	1.18723345814202	0.591	0.127	2.2250738585072e-308	Upregulated	TRUE
GSTO1	0	1.5515852622916	0.566	0.102	2.2250738585072e-308	Upregulated	TRUE
KTN1	0	0.765260697455919	0.69	0.226	2.2250738585072e-308	Not Significant	TRUE
LMAN1	0	1.46716919586414	0.557	0.094	2.2250738585072e-308	Upregulated	TRUE
DDX17	0	0.436996787979314	0.722	0.26	2.2250738585072e-308	Not Significant	TRUE
NDUFB4	0	0.764132531311132	0.687	0.226	2.2250738585072e-308	Not Significant	TRUE
RTN3	0	2.02034419092263	0.515	0.054	2.2250738585072e-308	Upregulated	TRUE
2-Sep	0	1.23001874983837	0.569	0.108	2.2250738585072e-308	Upregulated	TRUE
COX5A	0	1.05904970218129	0.605	0.144	2.2250738585072e-308	Upregulated	TRUE
USMG5	0	0.779705439520175	0.812	0.352	2.2250738585072e-308	Not Significant	TRUE
PRDX3	0	1.88078154277856	0.527	0.068	2.2250738585072e-308	Upregulated	TRUE
GRN	0	2.29615232790528	0.52	0.061	2.2250738585072e-308	Upregulated	TRUE
ARF4	0	1.32535848014546	0.579	0.12	2.2250738585072e-308	Upregulated	TRUE
OCIAD1	0	1.07567605229265	0.62	0.161	2.2250738585072e-308	Upregulated	TRUE
OSTC	0	1.05464719518313	0.628	0.169	2.2250738585072e-308	Upregulated	TRUE
VDAC1	0	1.27476054262595	0.566	0.108	2.2250738585072e-308	Upregulated	TRUE
DEK	0	0.842491066695109	0.64	0.183	2.2250738585072e-308	Not Significant	TRUE
MRPL51	0	1.07014297459401	0.594	0.138	2.2250738585072e-308	Upregulated	TRUE
POLR2L	0	0.83621991150428	0.783	0.328	2.2250738585072e-308	Not Significant	TRUE
MORF4L1	0	0.578857658871597	0.787	0.332	2.2250738585072e-308	Not Significant	TRUE
FCGRT	0	2.3104126712931	0.515	0.06	2.2250738585072e-308	Upregulated	TRUE
HSP90AB1	0	1.00060859379515	0.947	0.492	2.2250738585072e-308	Upregulated	TRUE
ATP5J2	0	0.71225425731553	0.735	0.28	2.2250738585072e-308	Not Significant	TRUE
VPS29	0	1.17188124974576	0.583	0.128	2.2250738585072e-308	Upregulated	TRUE
HSPD1	0	0.715010270134628	0.66	0.206	2.2250738585072e-308	Not Significant	TRUE
BEX4	0	2.03712160330923	0.542	0.088	2.2250738585072e-308	Upregulated	TRUE
WFDC2	0	3.86491661549096	0.478	0.024	2.2250738585072e-308	Upregulated	TRUE
AP2S1	0	1.53019086272649	0.568	0.115	2.2250738585072e-308	Upregulated	TRUE
SET	0	0.503286837133138	0.727	0.275	2.2250738585072e-308	Not Significant	TRUE
ERH	0	0.742360988744044	0.703	0.251	2.2250738585072e-308	Not Significant	TRUE
BANF1	0	1.00432492216452	0.617	0.166	2.2250738585072e-308	Upregulated	TRUE
IQGAP1	0	0.679766495033668	0.614	0.163	2.2250738585072e-308	Not Significant	TRUE
CLDN7	0	2.7296899136856	0.475	0.024	2.2250738585072e-308	Upregulated	TRUE
MTDH	0	0.637550386739947	0.68	0.23	2.2250738585072e-308	Not Significant	TRUE
TKT	0	1.40027227201281	0.55	0.102	2.2250738585072e-308	Upregulated	TRUE
C2orf40	0	4.99188503075241	0.469	0.021	2.2250738585072e-308	Upregulated	TRUE
CHMP5	0	1.15124238282378	0.567	0.119	2.2250738585072e-308	Upregulated	TRUE
LAMTOR1	0	1.05212524390894	0.604	0.156	2.2250738585072e-308	Upregulated	TRUE
ATP6V0E1	0	0.737391735525372	0.854	0.407	2.2250738585072e-308	Not Significant	TRUE
BLOC1S1	0	0.774180781198995	0.648	0.201	2.2250738585072e-308	Not Significant	TRUE
ATP5H	0	0.799409827974267	0.643	0.196	2.2250738585072e-308	Not Significant	TRUE
SRP9	0	0.821104126461247	0.695	0.248	2.2250738585072e-308	Not Significant	TRUE
ATRAID	0	1.11010907820421	0.602	0.155	2.2250738585072e-308	Upregulated	TRUE
SUMO1	0	0.759691425767034	0.691	0.244	2.2250738585072e-308	Not Significant	TRUE
CLDN3	0	3.14239573777124	0.47	0.023	2.2250738585072e-308	Upregulated	TRUE
KRT8	0	2.55180466499715	0.477	0.03	2.2250738585072e-308	Upregulated	TRUE
MTCH1	0	1.65467261634663	0.55	0.104	2.2250738585072e-308	Upregulated	TRUE
ATPIF1	0	0.75009529263959	0.754	0.308	2.2250738585072e-308	Not Significant	TRUE
NDUFB5	0	1.03170960085686	0.597	0.151	2.2250738585072e-308	Upregulated	TRUE
NDUFA4	0	1.23989588269059	0.916	0.471	2.2250738585072e-308	Upregulated	TRUE
GTF2I	0	1.26040402260904	0.539	0.094	2.2250738585072e-308	Upregulated	TRUE
SAP18	0	0.57169725672733	0.738	0.293	2.2250738585072e-308	Not Significant	TRUE
ATP5G1	0	1.05507364954861	0.592	0.147	2.2250738585072e-308	Upregulated	TRUE
MYEOV2	0	0.733141785587303	0.664	0.221	2.2250738585072e-308	Not Significant	TRUE
PSMB6	0	1.08273044217759	0.572	0.129	2.2250738585072e-308	Upregulated	TRUE
XRCC5	0	0.710201884874825	0.633	0.191	2.2250738585072e-308	Not Significant	TRUE
UBL5	0	0.813474520307069	0.898	0.456	2.2250738585072e-308	Not Significant	TRUE
SLIRP	0	1.04586107472987	0.582	0.14	2.2250738585072e-308	Upregulated	TRUE
NDUFB10	0	0.925976766096945	0.593	0.151	2.2250738585072e-308	Not Significant	TRUE
PTP4A2	0	0.733071178349305	0.62	0.179	2.2250738585072e-308	Not Significant	TRUE
NGFRAP1	0	2.68555482070042	0.504	0.063	2.2250738585072e-308	Upregulated	TRUE
DYNLRB1	0	0.897041622348458	0.604	0.163	2.2250738585072e-308	Not Significant	TRUE
XBP1	0	1.00127474124083	0.576	0.135	2.2250738585072e-308	Upregulated	TRUE
GPX3	0	3.20856633036628	0.474	0.034	2.2250738585072e-308	Upregulated	TRUE
NDUFB11	0	0.706351205041436	0.713	0.273	2.2250738585072e-308	Not Significant	TRUE
TMEM258	0	0.59506246420227	0.787	0.348	2.2250738585072e-308	Not Significant	TRUE
SRRM2	0	0.302456664472531	0.706	0.267	2.2250738585072e-308	Not Significant	TRUE
CMTM6	0	0.927514860753496	0.605	0.167	2.2250738585072e-308	Not Significant	TRUE
MYL12B	0	0.890244781218753	0.928	0.491	2.2250738585072e-308	Not Significant	TRUE
LPCAT2	0	3.62397678377375	0.447	0.01	2.2250738585072e-308	Upregulated	TRUE
SCP2	0	0.950378980632962	0.59	0.153	2.2250738585072e-308	Not Significant	TRUE
BRK1	0	0.651568659446165	0.704	0.267	2.2250738585072e-308	Not Significant	TRUE
GNAI2	0	0.999905365889699	0.586	0.149	2.2250738585072e-308	Not Significant	TRUE
TMED10	0	1.00054659795814	0.592	0.155	2.2250738585072e-308	Upregulated	TRUE
TMBIM4	0	0.869970652105005	0.641	0.205	2.2250738585072e-308	Not Significant	TRUE
LEPROT	0	1.6341740735198	0.5	0.064	2.2250738585072e-308	Upregulated	TRUE
FN1	0	1.65869447849757	0.547	0.112	2.2250738585072e-308	Upregulated	TRUE
PGRMC1	0	2.52436631273544	0.467	0.032	2.2250738585072e-308	Upregulated	TRUE
CHMP2A	0	1.13814237607386	0.548	0.113	2.2250738585072e-308	Upregulated	TRUE
CLIC3	0	3.12957866262242	0.49	0.055	2.2250738585072e-308	Upregulated	TRUE
NDUFB1	0	0.673011771008566	0.714	0.279	2.2250738585072e-308	Not Significant	TRUE
NCL	0	0.479894293873835	0.739	0.306	2.2250738585072e-308	Not Significant	TRUE
ATP5D	0	0.544588248067001	0.751	0.318	2.2250738585072e-308	Not Significant	TRUE
MINOS1	0	0.648127689006213	0.683	0.251	2.2250738585072e-308	Not Significant	TRUE
YWHAB	0	0.437691653039922	0.814	0.382	2.2250738585072e-308	Not Significant	TRUE
CLDN4	0	2.77581542557683	0.459	0.028	2.2250738585072e-308	Upregulated	TRUE
SNRPG	0	0.554334179270207	0.725	0.295	2.2250738585072e-308	Not Significant	TRUE
CAPZA2	0	1.00394343125362	0.57	0.14	2.2250738585072e-308	Upregulated	TRUE
NDUFS5	0	0.546134139183096	0.778	0.349	2.2250738585072e-308	Not Significant	TRUE
ROMO1	0	0.946793412109544	0.593	0.164	2.2250738585072e-308	Not Significant	TRUE
CPE	0	3.89232204136462	0.442	0.014	2.2250738585072e-308	Upregulated	TRUE
CLIC1	0	0.555826408760216	0.827	0.399	2.2250738585072e-308	Not Significant	TRUE
LMNA	0	1.01411527156329	0.529	0.102	2.2250738585072e-308	Upregulated	TRUE
HERPUD1	0	0.768166028646778	0.668	0.241	2.2250738585072e-308	Not Significant	TRUE
DYNLT1	0	0.952704392208199	0.573	0.146	2.2250738585072e-308	Not Significant	TRUE
NDUFA12	0	0.838570142643198	0.59	0.163	2.2250738585072e-308	Not Significant	TRUE
PLPP3	0	3.32718869824254	0.446	0.02	2.2250738585072e-308	Upregulated	TRUE
VEGFA	0	2.89120474607978	0.444	0.018	2.2250738585072e-308	Upregulated	TRUE
DDT	0	0.754184006626782	0.619	0.193	2.2250738585072e-308	Not Significant	TRUE
APP	0	1.94093685399444	0.482	0.056	2.2250738585072e-308	Upregulated	TRUE
SUMO2	0	0.918703585918316	0.921	0.496	2.2250738585072e-308	Not Significant	TRUE
NDUFV2	0	0.768410301815356	0.589	0.164	2.2250738585072e-308	Not Significant	TRUE
DNAJA1	0	0.564002315764959	0.669	0.245	2.2250738585072e-308	Not Significant	TRUE
CYSTM1	0	2.09616040980442	0.465	0.042	2.2250738585072e-308	Upregulated	TRUE
ATP6V1F	0	0.927069815727075	0.61	0.187	2.2250738585072e-308	Not Significant	TRUE
MRPL20	0	0.824975775688155	0.592	0.169	2.2250738585072e-308	Not Significant	TRUE
PRDX2	0	1.24362159583748	0.583	0.16	2.2250738585072e-308	Upregulated	TRUE
TXNDC17	0	1.2417687296166	0.513	0.091	2.2250738585072e-308	Upregulated	TRUE
VPS28	0	0.652209102634953	0.625	0.203	2.2250738585072e-308	Not Significant	TRUE
NEDD8	0	0.478291383207986	0.709	0.287	2.2250738585072e-308	Not Significant	TRUE
S100A1	0	2.40894793836115	0.463	0.042	2.2250738585072e-308	Upregulated	TRUE
IGFBP5	0	4.23202353582936	0.446	0.025	2.2250738585072e-308	Upregulated	TRUE
TMEM230	0	0.850416477049787	0.608	0.188	2.2250738585072e-308	Not Significant	TRUE
CD24	0	2.33265553038179	0.552	0.133	2.2250738585072e-308	Upregulated	TRUE
RNF13	0	1.56944558508651	0.495	0.076	2.2250738585072e-308	Upregulated	TRUE
PDLIM1	0	1.92861714734725	0.501	0.082	2.2250738585072e-308	Upregulated	TRUE
CD151	0	2.28327273838508	0.45	0.032	2.2250738585072e-308	Upregulated	TRUE
MXRA7	0	2.5688925617153	0.448	0.03	2.2250738585072e-308	Upregulated	TRUE
SSBP1	0	0.62179116867337	0.619	0.201	2.2250738585072e-308	Not Significant	TRUE
FAM96B	0	0.658064677638443	0.609	0.191	2.2250738585072e-308	Not Significant	TRUE
HNRNPA3	0	0.367231888528345	0.695	0.277	2.2250738585072e-308	Not Significant	TRUE
COX6A1	0	0.506636768445621	0.773	0.356	2.2250738585072e-308	Not Significant	TRUE
TUBB	0	0.926441982984806	0.599	0.182	2.2250738585072e-308	Not Significant	TRUE
LAMP2	0	1.70954237464022	0.472	0.055	2.2250738585072e-308	Upregulated	TRUE
PCBD1	0	2.14702983941685	0.453	0.037	2.2250738585072e-308	Upregulated	TRUE
PAX8	0	2.48235462228299	0.443	0.027	2.2250738585072e-308	Upregulated	TRUE
PSMB3	0	0.767470221337333	0.585	0.169	2.2250738585072e-308	Not Significant	TRUE
SERBP1	0	0.442505228610986	0.675	0.26	2.2250738585072e-308	Not Significant	TRUE
KDELR2	0	1.33654266377496	0.502	0.087	2.2250738585072e-308	Upregulated	TRUE
SOX4	0	2.12998388084635	0.459	0.045	2.2250738585072e-308	Upregulated	TRUE
TMCO1	0	0.694472664556679	0.589	0.175	2.2250738585072e-308	Not Significant	TRUE
GUK1	0	0.377078997329998	0.703	0.289	2.2250738585072e-308	Not Significant	TRUE
ZFP36L1	0	0.791608117584164	0.74	0.326	2.2250738585072e-308	Not Significant	TRUE
RNF7	0	0.770693765650747	0.57	0.156	2.2250738585072e-308	Not Significant	TRUE
NDUFA2	0	0.736839083235804	0.585	0.171	2.2250738585072e-308	Not Significant	TRUE
EIF4G2	0	0.386951897856578	0.691	0.277	2.2250738585072e-308	Not Significant	TRUE
MZT2B	0	0.611334082631444	0.687	0.274	2.2250738585072e-308	Not Significant	TRUE
SEC62	0	0.57259803193652	0.762	0.349	2.2250738585072e-308	Not Significant	TRUE
TMED4	0	1.16343616788309	0.543	0.13	2.2250738585072e-308	Upregulated	TRUE
NDUFA1	0	0.451652928285445	0.762	0.349	2.2250738585072e-308	Not Significant	TRUE
C4orf3	0	0.43850361566689	0.746	0.333	2.2250738585072e-308	Not Significant	TRUE
CDC42	0	0.482250158931029	0.833	0.421	2.2250738585072e-308	Not Significant	TRUE
CPQ	0	3.15547006761146	0.438	0.026	2.2250738585072e-308	Upregulated	TRUE
NKX2-1	0	2.9504800863844	0.43	0.018	2.2250738585072e-308	Upregulated	TRUE
CAT	0	1.94828417981839	0.468	0.057	2.2250738585072e-308	Upregulated	TRUE
CEBPB	0	1.24411571461204	0.534	0.123	2.2250738585072e-308	Upregulated	TRUE
MYDGF	0	1.12061556589568	0.513	0.102	2.2250738585072e-308	Upregulated	TRUE
SNRPD3	0	0.817425894454013	0.557	0.146	2.2250738585072e-308	Not Significant	TRUE
CAST	0	0.544265326400252	0.585	0.174	2.2250738585072e-308	Not Significant	TRUE
APOE	0	5.01539138706423	0.43	0.019	2.2250738585072e-308	Upregulated	TRUE
IER3	0	2.8695928967495	0.452	0.042	2.2250738585072e-308	Upregulated	TRUE
ZNHIT1	0	0.929568955824973	0.539	0.129	2.2250738585072e-308	Not Significant	TRUE
RPN2	0	1.05941528017878	0.524	0.114	2.2250738585072e-308	Upregulated	TRUE
EGR1	0	1.99224439259174	0.476	0.066	2.2250738585072e-308	Upregulated	TRUE
IFI6	0	1.13392638594247	0.566	0.156	2.2250738585072e-308	Upregulated	TRUE
PLA2G16	0	1.75888568799563	0.459	0.051	2.2250738585072e-308	Upregulated	TRUE
PSMA7	0	0.503219047197772	0.737	0.329	2.2250738585072e-308	Not Significant	TRUE
ATP1A1	0	1.08857200908596	0.572	0.164	2.2250738585072e-308	Upregulated	TRUE
ARF1	0	0.410666799639162	0.642	0.235	2.2250738585072e-308	Not Significant	TRUE
ATP5I	0	0.471965028034374	0.767	0.36	2.2250738585072e-308	Not Significant	TRUE
PJA2	0	0.918845681676622	0.526	0.119	2.2250738585072e-308	Not Significant	TRUE
TUBB4B	0	1.36761210222993	0.491	0.084	2.2250738585072e-308	Upregulated	TRUE
IFITM3	0	1.88403667925891	0.483	0.077	2.2250738585072e-308	Upregulated	TRUE
S100A6	0	2.17161655374918	0.978	0.573	2.2250738585072e-308	Upregulated	TRUE
C14orf166	0	0.574973363640238	0.621	0.216	2.2250738585072e-308	Not Significant	TRUE
CSDE1	0	0.447441276360058	0.649	0.245	2.2250738585072e-308	Not Significant	TRUE
CCND1	0	2.45338220697394	0.435	0.031	2.2250738585072e-308	Upregulated	TRUE
CD52	0	-2.27055341952621	0.304	0.708	2.2250738585072e-308	Downregulated	TRUE
MRPL33	0	0.63833416160657	0.603	0.2	2.2250738585072e-308	Not Significant	TRUE
GCSH	0	3.24914714020795	0.431	0.028	2.2250738585072e-308	Upregulated	TRUE
MRPS21	0	0.466115380231546	0.648	0.246	2.2250738585072e-308	Not Significant	TRUE
NFE2L2	0	0.715691113428503	0.556	0.154	2.2250738585072e-308	Not Significant	TRUE
P4HB	0	1.07561181777646	0.514	0.112	2.2250738585072e-308	Upregulated	TRUE
NDUFA11	0	0.515327215576128	0.653	0.251	2.2250738585072e-308	Not Significant	TRUE
ST13	0	0.488614158858292	0.692	0.29	2.2250738585072e-308	Not Significant	TRUE
HSPE1	0	0.469347738513851	0.778	0.377	2.2250738585072e-308	Not Significant	TRUE
SNX3	0	0.46679955281359	0.703	0.302	2.2250738585072e-308	Not Significant	TRUE
BHLHE41	0	2.61996470801399	0.427	0.026	2.2250738585072e-308	Upregulated	TRUE
CHCHD2	0	0.581343061837013	0.881	0.481	2.2250738585072e-308	Not Significant	TRUE
SLC25A5	0	0.688491038560217	0.641	0.241	2.2250738585072e-308	Not Significant	TRUE
NAA38	0	0.901769424641781	0.534	0.134	2.2250738585072e-308	Not Significant	TRUE
COPE	0	0.527818787881347	0.615	0.215	2.2250738585072e-308	Not Significant	TRUE
H2AFY	0	1.15421783441571	0.506	0.107	2.2250738585072e-308	Upregulated	TRUE
CD164	0	0.53344511410024	0.668	0.269	2.2250738585072e-308	Not Significant	TRUE
SRI	0	0.696239727950567	0.562	0.163	2.2250738585072e-308	Not Significant	TRUE
ENY2	0	0.711939572935535	0.558	0.159	2.2250738585072e-308	Not Significant	TRUE
GAPDH	0	1.17302761605006	0.975	0.576	2.2250738585072e-308	Upregulated	TRUE
AKR1A1	0	1.4601185382389	0.481	0.082	2.2250738585072e-308	Upregulated	TRUE
RHOB	0	1.85300561433827	0.481	0.082	2.2250738585072e-308	Upregulated	TRUE
CUTA	0	0.543088210695015	0.723	0.324	2.2250738585072e-308	Not Significant	TRUE
ALDOA	0	0.46043305310973	0.802	0.404	2.2250738585072e-308	Not Significant	TRUE
PDCD6	0	0.752638009036554	0.554	0.157	2.2250738585072e-308	Not Significant	TRUE
NDFIP1	0	0.487388765157139	0.667	0.27	2.2250738585072e-308	Not Significant	TRUE
CSNK1A1	0	0.606856675680648	0.56	0.163	2.2250738585072e-308	Not Significant	TRUE
GTF2H5	0	1.08451451887305	0.504	0.107	2.2250738585072e-308	Upregulated	TRUE
NDUFS8	0	0.980821523867401	0.519	0.122	2.2250738585072e-308	Not Significant	TRUE
KIF5B	0	0.867769703786431	0.516	0.119	2.2250738585072e-308	Not Significant	TRUE
C8orf59	0	0.673622045594397	0.57	0.173	2.2250738585072e-308	Not Significant	TRUE
MIF	0	0.656484213083014	0.69	0.293	2.2250738585072e-308	Not Significant	TRUE
TMED2	0	0.855424245884595	0.568	0.171	2.2250738585072e-308	Not Significant	TRUE
ENO1	0	0.598017426218484	0.658	0.262	2.2250738585072e-308	Not Significant	TRUE
ISCU	0	0.482702822805806	0.666	0.27	2.2250738585072e-308	Not Significant	TRUE
SF3B1	0	0.265962243551301	0.625	0.23	2.2250738585072e-308	Not Significant	TRUE
HIST1H4C	0	0.804260661695704	0.645	0.25	2.2250738585072e-308	Not Significant	TRUE
NDUFA5	0	0.945363636333484	0.553	0.158	2.2250738585072e-308	Not Significant	TRUE
DSP	0	2.3056646123808	0.428	0.034	2.2250738585072e-308	Upregulated	TRUE
RNH1	0	1.06209153045423	0.505	0.111	2.2250738585072e-308	Upregulated	TRUE
IER2	0	1.08357105343378	0.697	0.303	2.2250738585072e-308	Upregulated	TRUE
CTNNB1	0	1.34533013826548	0.496	0.103	2.2250738585072e-308	Upregulated	TRUE
COX7A2	0	0.504367225588122	0.874	0.481	2.2250738585072e-308	Not Significant	TRUE
SDC2	0	3.69482121270662	0.406	0.013	2.2250738585072e-308	Upregulated	TRUE
VMP1	0	1.06578867486987	0.523	0.13	2.2250738585072e-308	Upregulated	TRUE
HMGN2	0	0.751506637941763	0.824	0.431	2.2250738585072e-308	Not Significant	TRUE
EDF1	0	0.435701708670984	0.828	0.435	2.2250738585072e-308	Not Significant	TRUE
MRPL57	0	0.602154762870569	0.576	0.183	2.2250738585072e-308	Not Significant	TRUE
AURKAIP1	0	0.758008128641176	0.538	0.146	2.2250738585072e-308	Not Significant	TRUE
MESDC2	0	1.02792188830045	0.501	0.109	2.2250738585072e-308	Upregulated	TRUE
RER1	0	0.806770981478793	0.517	0.126	2.2250738585072e-308	Not Significant	TRUE
COX14	0	0.780567656089725	0.547	0.156	2.2250738585072e-308	Not Significant	TRUE
PSMA4	0	0.727644130640507	0.557	0.166	2.2250738585072e-308	Not Significant	TRUE
POLR2I	0	1.18284044606256	0.492	0.101	2.2250738585072e-308	Upregulated	TRUE
PLS3	0	3.00978387881536	0.408	0.017	2.2250738585072e-308	Upregulated	TRUE
SORD	0	3.67805184107565	0.408	0.017	2.2250738585072e-308	Upregulated	TRUE
GINM1	0	1.87574562574294	0.436	0.046	2.2250738585072e-308	Upregulated	TRUE
VDAC2	0	0.729998118460557	0.543	0.153	2.2250738585072e-308	Not Significant	TRUE
TSHR	0	3.74615062989427	0.402	0.012	2.2250738585072e-308	Upregulated	TRUE
SELM	0	1.52224875953337	0.514	0.124	2.2250738585072e-308	Upregulated	TRUE
LAMTOR5	0	0.529044558634157	0.584	0.194	2.2250738585072e-308	Not Significant	TRUE
COX17	0	0.607620771996203	0.57	0.18	2.2250738585072e-308	Not Significant	TRUE
COX6B1	0	0.422981395710936	0.848	0.458	2.2250738585072e-308	Not Significant	TRUE
ZNF706	0	0.473278760422591	0.609	0.22	2.2250738585072e-308	Not Significant	TRUE
DNAJC15	0	0.918836557313495	0.505	0.116	2.2250738585072e-308	Not Significant	TRUE
CHD9	0	0.991601765718006	0.486	0.097	2.2250738585072e-308	Not Significant	TRUE
PSMG2	0	0.968094912196949	0.499	0.11	2.2250738585072e-308	Not Significant	TRUE
TTC3	0	0.791805803487808	0.554	0.165	2.2250738585072e-308	Not Significant	TRUE
EIF5	0	0.548175029259963	0.578	0.189	2.2250738585072e-308	Not Significant	TRUE
SRRM1	0	0.297989427383093	0.648	0.26	2.2250738585072e-308	Not Significant	TRUE
SMS	0	1.381218726872	0.468	0.08	2.2250738585072e-308	Upregulated	TRUE
COX6C	0	0.58116738225677	0.885	0.497	2.2250738585072e-308	Not Significant	TRUE
MT-ND5	0	0.582113077484169	0.958	0.57	2.2250738585072e-308	Not Significant	TRUE
EFHD2	0	1.33806660057688	0.454	0.067	2.2250738585072e-308	Upregulated	TRUE
HNRNPU	0	0.280448792925368	0.635	0.248	2.2250738585072e-308	Not Significant	TRUE
PNKD	0	1.51060415255955	0.467	0.08	2.2250738585072e-308	Upregulated	TRUE
SERPINB1	0	0.955700212844691	0.509	0.122	2.2250738585072e-308	Not Significant	TRUE
TSTD1	0	1.17432993041474	0.639	0.253	2.2250738585072e-308	Upregulated	TRUE
CD46	0	0.645002638599346	0.526	0.14	2.2250738585072e-308	Not Significant	TRUE
NDUFB3	0	0.910019767765146	0.523	0.137	2.2250738585072e-308	Not Significant	TRUE
TCEAL4	0	1.85150127288708	0.432	0.046	2.2250738585072e-308	Upregulated	TRUE
CXCR4	0	-2.51004651956705	0.34	0.726	2.2250738585072e-308	Downregulated	TRUE
H2AFZ	0	0.452651940770216	0.689	0.303	2.2250738585072e-308	Not Significant	TRUE
UQCRH	0	0.322725044567572	0.795	0.41	2.2250738585072e-308	Not Significant	TRUE
C19orf70	0	0.707052193098421	0.543	0.158	2.2250738585072e-308	Not Significant	TRUE
ACTN4	0	0.994799309238232	0.467	0.082	2.2250738585072e-308	Not Significant	TRUE
PRELID1	0	0.720143704954524	0.568	0.183	2.2250738585072e-308	Not Significant	TRUE
DHRS3	0	2.70413026798179	0.423	0.039	2.2250738585072e-308	Upregulated	TRUE
PCBP1	0	0.384400385349528	0.655	0.271	2.2250738585072e-308	Not Significant	TRUE
CCNI	0	0.743246717278876	0.877	0.493	2.2250738585072e-308	Not Significant	TRUE
SNRPE	0	0.57275843879694	0.578	0.194	2.2250738585072e-308	Not Significant	TRUE
EIF1AX	0	0.639855892272701	0.56	0.177	2.2250738585072e-308	Not Significant	TRUE
C11orf31	0	0.298713909309523	0.685	0.302	2.2250738585072e-308	Not Significant	TRUE
ARL6IP4	0	0.320318334579909	0.671	0.288	2.2250738585072e-308	Not Significant	TRUE
TAF10	0	1.29615401449357	0.458	0.075	2.2250738585072e-308	Upregulated	TRUE
TUBA1B	0	0.95158794498097	0.631	0.248	2.2250738585072e-308	Not Significant	TRUE
NME3	0	0.896873082353568	0.514	0.131	2.2250738585072e-308	Not Significant	TRUE
APOC1	0	4.74656328155331	0.398	0.015	2.2250738585072e-308	Upregulated	TRUE
15-Sep	0	0.431582180022004	0.654	0.272	2.2250738585072e-308	Not Significant	TRUE
MRFAP1	0	0.871434511177335	0.504	0.122	2.2250738585072e-308	Not Significant	TRUE
ECHS1	0	1.58226087849362	0.445	0.063	2.2250738585072e-308	Upregulated	TRUE
WSB1	0	0.570127145785014	0.553	0.171	2.2250738585072e-308	Not Significant	TRUE
C11orf58	0	0.243744717325282	0.696	0.314	2.2250738585072e-308	Not Significant	TRUE
BCAP31	0	0.632505998908807	0.557	0.176	2.2250738585072e-308	Not Significant	TRUE
RNF181	0	0.941529017389851	0.494	0.113	2.2250738585072e-308	Not Significant	TRUE
RABAC1	0	0.463045822759546	0.578	0.197	2.2250738585072e-308	Not Significant	TRUE
TBCA	0	0.359424041760229	0.687	0.307	2.2250738585072e-308	Not Significant	TRUE
CALM2	0	0.79350108185981	0.921	0.541	2.2250738585072e-308	Not Significant	TRUE
MAP3K13	0	1.70264442815643	0.437	0.057	2.2250738585072e-308	Upregulated	TRUE
TAX1BP1	0	0.588273567000017	0.537	0.157	2.2250738585072e-308	Not Significant	TRUE
TRMT112	0	0.265899656859026	0.754	0.374	2.2250738585072e-308	Not Significant	TRUE
ARL1	0	1.68310339656525	0.433	0.053	2.2250738585072e-308	Upregulated	TRUE
C1orf43	0	0.877828091347528	0.501	0.122	2.2250738585072e-308	Not Significant	TRUE
MLEC	0	1.58260202326271	0.44	0.061	2.2250738585072e-308	Upregulated	TRUE
ATP6V1D	0	1.63205385982984	0.433	0.054	2.2250738585072e-308	Upregulated	TRUE
HSP90AA1	0	0.480687376277875	0.958	0.579	2.2250738585072e-308	Not Significant	TRUE
MSN	0	0.477794582865335	0.58	0.201	2.2250738585072e-308	Not Significant	TRUE
SRSF10	0	0.52037419704338	0.555	0.177	2.2250738585072e-308	Not Significant	TRUE
MPC2	0	0.850446100035215	0.497	0.119	2.2250738585072e-308	Not Significant	TRUE
LINC01420	0	0.947744065906345	0.491	0.113	2.2250738585072e-308	Not Significant	TRUE
DUSP6	0	1.97692950529239	0.438	0.06	2.2250738585072e-308	Upregulated	TRUE
ANAPC11	0	0.788877751821693	0.511	0.133	2.2250738585072e-308	Not Significant	TRUE
MRPL52	0	0.761226605233225	0.52	0.143	2.2250738585072e-308	Not Significant	TRUE
SNX6	0	0.811457661435767	0.504	0.127	2.2250738585072e-308	Not Significant	TRUE
DHRS7	0	0.689484265479871	0.521	0.144	2.2250738585072e-308	Not Significant	TRUE
PGLS	0	1.15103924259269	0.473	0.096	2.2250738585072e-308	Upregulated	TRUE
ID4	0	3.32474989058656	0.395	0.019	2.2250738585072e-308	Upregulated	TRUE
SFTA3	0	3.54155193553934	0.387	0.011	2.2250738585072e-308	Upregulated	TRUE
TPM1	0	2.35620972367346	0.403	0.027	2.2250738585072e-308	Upregulated	TRUE
CTSZ	0	2.24627242306602	0.428	0.052	2.2250738585072e-308	Upregulated	TRUE
YWHAH	0	1.95455969260248	0.471	0.095	2.2250738585072e-308	Upregulated	TRUE
ATP5B	0	0.547462428727498	0.574	0.198	2.2250738585072e-308	Not Significant	TRUE
AP2M1	0	0.798727068173258	0.505	0.13	2.2250738585072e-308	Not Significant	TRUE
MTPN	0	0.817226117879284	0.491	0.116	2.2250738585072e-308	Not Significant	TRUE
EIF3A	0	0.634186458270953	0.507	0.132	2.2250738585072e-308	Not Significant	TRUE
CKB	0	3.30663506271282	0.388	0.013	2.2250738585072e-308	Upregulated	TRUE
TCF25	0	0.349407092659915	0.572	0.197	2.2250738585072e-308	Not Significant	TRUE
HEBP1	0	2.39379849409873	0.402	0.028	2.2250738585072e-308	Upregulated	TRUE
LINC00657	0	1.12756407600198	0.458	0.084	2.2250738585072e-308	Upregulated	TRUE
EIF1B	0	0.542276367464635	0.554	0.181	2.2250738585072e-308	Not Significant	TRUE
AKAP9	0	0.446130082085767	0.554	0.181	2.2250738585072e-308	Not Significant	TRUE
SSR4	0	0.30768682275748	0.794	0.421	2.2250738585072e-308	Not Significant	TRUE
BCAP29	0	1.79601019671711	0.421	0.048	2.2250738585072e-308	Upregulated	TRUE
ESD	0	0.923635756990026	0.515	0.142	2.2250738585072e-308	Not Significant	TRUE
RAN	0	0.278761369175122	0.714	0.341	2.2250738585072e-308	Not Significant	TRUE
ARPC5	0	0.577287484780551	0.665	0.293	2.2250738585072e-308	Not Significant	TRUE
THRAP3	0	0.494648713182094	0.539	0.167	2.2250738585072e-308	Not Significant	TRUE
S100A14	0	2.59939068300833	0.392	0.02	2.2250738585072e-308	Upregulated	TRUE
KRTCAP2	0	0.462408506372203	0.576	0.204	2.2250738585072e-308	Not Significant	TRUE
DPY30	0	1.03734691980446	0.479	0.107	2.2250738585072e-308	Upregulated	TRUE
NUDT3	0	1.59487175113088	0.428	0.056	2.2250738585072e-308	Upregulated	TRUE
TM9SF3	0	1.10734115970149	0.448	0.076	2.2250738585072e-308	Upregulated	TRUE
PPP1R14B	0	1.69364163544544	0.42	0.049	2.2250738585072e-308	Upregulated	TRUE
TMEM205	0	1.74474707270003	0.423	0.052	2.2250738585072e-308	Upregulated	TRUE
SOD1	0	0.344298098090184	0.782	0.412	2.2250738585072e-308	Not Significant	TRUE
GOLGB1	0	0.820362861986877	0.466	0.096	2.2250738585072e-308	Not Significant	TRUE
SKP1	0	0.800587739964313	0.877	0.507	2.2250738585072e-308	Not Significant	TRUE
PRKAR1A	0	0.547810665439999	0.523	0.153	2.2250738585072e-308	Not Significant	TRUE
HMGN1	0	0.586473029850068	0.841	0.471	2.2250738585072e-308	Not Significant	TRUE
NDUFB9	0	0.557043111609837	0.569	0.199	2.2250738585072e-308	Not Significant	TRUE
ARL6IP5	0	0.189472088510871	0.74	0.371	2.2250738585072e-308	Not Significant	TRUE
ALKBH7	0	0.998637173061384	0.487	0.118	2.2250738585072e-308	Not Significant	TRUE
NDUFA3	0	0.319580156931537	0.663	0.295	2.2250738585072e-308	Not Significant	TRUE
VIMP	0	0.873511833083069	0.472	0.104	2.2250738585072e-308	Not Significant	TRUE
CIB1	0	0.234095771147205	0.668	0.301	2.2250738585072e-308	Not Significant	TRUE
SSB	0	0.576823209142449	0.531	0.164	2.2250738585072e-308	Not Significant	TRUE
PERP	0	1.79694576680182	0.418	0.051	2.2250738585072e-308	Upregulated	TRUE
PRDX4	0	1.71615470640718	0.413	0.046	2.2250738585072e-308	Upregulated	TRUE
TIMM8B	0	1.17749376718348	0.45	0.083	2.2250738585072e-308	Upregulated	TRUE
HACD3	0	2.12007617371734	0.41	0.043	2.2250738585072e-308	Upregulated	TRUE
CDH1	0	3.00899348185835	0.381	0.014	2.2250738585072e-308	Upregulated	TRUE
PSMD8	0	0.624262796180286	0.518	0.151	2.2250738585072e-308	Not Significant	TRUE
YWHAQ	0	0.452275847110012	0.553	0.187	2.2250738585072e-308	Not Significant	TRUE
JTB	0	0.305875832341351	0.605	0.239	2.2250738585072e-308	Not Significant	TRUE
NENF	0	1.24319856100473	0.447	0.081	2.2250738585072e-308	Upregulated	TRUE
NDUFAF3	0	0.772465156934604	0.504	0.138	2.2250738585072e-308	Not Significant	TRUE
IFNGR1	0	1.21661088219057	0.48	0.114	2.2250738585072e-308	Upregulated	TRUE
AHNAK	0	0.502848297482684	0.487	0.121	2.2250738585072e-308	Not Significant	TRUE
NDUFB8	0	0.320474651723032	0.595	0.229	2.2250738585072e-308	Not Significant	TRUE
COPZ1	0	1.07003868541786	0.461	0.095	2.2250738585072e-308	Upregulated	TRUE
FUCA1	0	2.58529757514104	0.387	0.022	2.2250738585072e-308	Upregulated	TRUE
RHOC	0	1.15214143970706	0.441	0.076	2.2250738585072e-308	Upregulated	TRUE
ARL5A	0	0.890179920730023	0.502	0.137	2.2250738585072e-308	Not Significant	TRUE
PPIG	0	0.362097526504592	0.571	0.206	2.2250738585072e-308	Not Significant	TRUE
NOP10	0	0.384506683885181	0.609	0.244	2.2250738585072e-308	Not Significant	TRUE
SH3BGRL	0	0.438213559418242	0.631	0.267	2.2250738585072e-308	Not Significant	TRUE
DNAJC3	0	1.39321887860469	0.431	0.067	2.2250738585072e-308	Upregulated	TRUE
LUC7L3	0	0.440402031346037	0.533	0.169	2.2250738585072e-308	Not Significant	TRUE
SDC4	0	2.87840522076714	0.382	0.019	2.2250738585072e-308	Upregulated	TRUE
CHCHD10	0	0.873771791854785	0.53	0.167	2.2250738585072e-308	Not Significant	TRUE
PDIA4	0	1.60354020264912	0.426	0.064	2.2250738585072e-308	Upregulated	TRUE
MUC15	0	3.61397634452726	0.372	0.01	2.2250738585072e-308	Upregulated	TRUE
PSMA3	0	0.904062465632335	0.471	0.109	2.2250738585072e-308	Not Significant	TRUE
CLTC	0	1.517490693987	0.411	0.049	2.2250738585072e-308	Upregulated	TRUE
TYMP	0	1.74073274479402	0.455	0.093	2.2250738585072e-308	Upregulated	TRUE
CCT4	0	0.496935185672658	0.535	0.174	2.2250738585072e-308	Not Significant	TRUE
C14orf2	0	0.373011081038507	0.781	0.42	2.2250738585072e-308	Not Significant	TRUE
SFPQ	0	0.259509343231588	0.573	0.212	2.2250738585072e-308	Not Significant	TRUE
LSM3	0	0.583788300920198	0.525	0.164	2.2250738585072e-308	Not Significant	TRUE
SELT	0	0.337840221568103	0.593	0.232	2.2250738585072e-308	Not Significant	TRUE
LRPAP1	0	0.907199086579045	0.472	0.111	2.2250738585072e-308	Not Significant	TRUE
TMEM141	0	1.65427343736998	0.422	0.061	2.2250738585072e-308	Upregulated	TRUE
H2AFJ	0	1.27506344826525	0.434	0.073	2.2250738585072e-308	Upregulated	TRUE
BTF3L4	0	0.974246060852004	0.468	0.108	2.2250738585072e-308	Not Significant	TRUE
FAM96A	0	1.10832995485559	0.454	0.094	2.2250738585072e-308	Upregulated	TRUE
RBM3	0	0.229716137051389	0.697	0.337	2.2250738585072e-308	Not Significant	TRUE
TRAM1	0	0.401162771670105	0.561	0.202	2.2250738585072e-308	Not Significant	TRUE
GDI2	0	0.490116346924793	0.558	0.199	2.2250738585072e-308	Not Significant	TRUE
C1D	0	0.9216430253143	0.459	0.1	2.2250738585072e-308	Not Significant	TRUE
TMED9	0	0.698038307487369	0.496	0.137	2.2250738585072e-308	Not Significant	TRUE
FAM3C	0	1.16780591274544	0.442	0.083	2.2250738585072e-308	Upregulated	TRUE
NTRK2	0	3.9363112000767	0.367	0.008	2.2250738585072e-308	Upregulated	TRUE
SEC11C	0	0.88481987486893	0.473	0.114	2.2250738585072e-308	Not Significant	TRUE
ARHGAP18	0	1.82528713399673	0.396	0.038	2.2250738585072e-308	Upregulated	TRUE
SERP1	0	0.229089058278966	0.762	0.404	2.2250738585072e-308	Not Significant	TRUE
SDF2L1	0	1.48888904280315	0.432	0.074	2.2250738585072e-308	Upregulated	TRUE
UQCR11	0	0.25726635123906	0.808	0.451	2.2250738585072e-308	Not Significant	TRUE
CREG1	0	2.33663292031389	0.385	0.028	2.2250738585072e-308	Upregulated	TRUE
COX7A2L	0	0.343343804792132	0.596	0.239	2.2250738585072e-308	Not Significant	TRUE
CD47	0	0.411838393352866	0.632	0.275	2.2250738585072e-308	Not Significant	TRUE
ARMCX3	0	2.74073240858976	0.422	0.065	2.2250738585072e-308	Upregulated	TRUE
MRPL40	0	1.70671109189461	0.416	0.059	2.2250738585072e-308	Upregulated	TRUE
NDUFA6	0	0.819939647422404	0.474	0.117	2.2250738585072e-308	Not Significant	TRUE
TCEB1	0	0.630051973155288	0.499	0.143	2.2250738585072e-308	Not Significant	TRUE
SIVA1	0	0.649517855914694	0.505	0.149	2.2250738585072e-308	Not Significant	TRUE
GTF2A2	0	0.700815286280188	0.485	0.129	2.2250738585072e-308	Not Significant	TRUE
SNX5	0	1.19676524268618	0.438	0.082	2.2250738585072e-308	Upregulated	TRUE
PFDN2	0	0.697683264899514	0.486	0.131	2.2250738585072e-308	Not Significant	TRUE
TMEM87A	0	1.32935739372737	0.429	0.074	2.2250738585072e-308	Upregulated	TRUE
PYURF	0	0.455519959500787	0.538	0.184	2.2250738585072e-308	Not Significant	TRUE
SERINC1	0	0.891057971798494	0.459	0.105	2.2250738585072e-308	Not Significant	TRUE
SLC5A3	0	1.94593989674838	0.4	0.046	2.2250738585072e-308	Upregulated	TRUE
LAMTOR2	0	1.1374879335234	0.442	0.088	2.2250738585072e-308	Upregulated	TRUE
MORF4L2	0	1.08501031011328	0.447	0.093	2.2250738585072e-308	Upregulated	TRUE
YBX3	0	0.910646878752482	0.439	0.085	2.2250738585072e-308	Not Significant	TRUE
APEX1	0	0.850654027029342	0.48	0.126	2.2250738585072e-308	Not Significant	TRUE
IFNGR2	0	1.75181346494344	0.408	0.054	2.2250738585072e-308	Upregulated	TRUE
UFC1	0	0.410568849199682	0.544	0.191	2.2250738585072e-308	Not Significant	TRUE
ATP6V1G1	0	0.311220575056923	0.784	0.431	2.2250738585072e-308	Not Significant	TRUE
MRPS36	0	0.976472143839883	0.448	0.095	2.2250738585072e-308	Not Significant	TRUE
SNX2	0	0.821466074029412	0.471	0.118	2.2250738585072e-308	Not Significant	TRUE
RPS19BP1	0	0.742780494187702	0.483	0.13	2.2250738585072e-308	Not Significant	TRUE
PSMB2	0	0.749551546426355	0.467	0.115	2.2250738585072e-308	Not Significant	TRUE
DUT	0	0.61292806387484	0.527	0.175	2.2250738585072e-308	Not Significant	TRUE
RAB13	0	2.37403625303701	0.369	0.017	2.2250738585072e-308	Upregulated	TRUE
SEPP1	0	3.38548606852748	0.368	0.016	2.2250738585072e-308	Upregulated	TRUE
PCBP2	0	0.168310809398421	0.733	0.381	2.2250738585072e-308	Not Significant	TRUE
CHPT1	0	2.06067550048577	0.413	0.061	2.2250738585072e-308	Upregulated	TRUE
STX12	0	1.90174494963788	0.392	0.041	2.2250738585072e-308	Upregulated	TRUE
MDH1	0	0.824938072079528	0.466	0.115	2.2250738585072e-308	Not Significant	TRUE
CALD1	0	1.89885913396276	0.388	0.037	2.2250738585072e-308	Upregulated	TRUE
HIF1A	0	0.920835845447887	0.468	0.117	2.2250738585072e-308	Not Significant	TRUE
HNRNPA2B1	0	0.144530865780536	0.864	0.513	2.2250738585072e-308	Not Significant	TRUE
BORCS7	0	1.50092396243319	0.418	0.067	2.2250738585072e-308	Upregulated	TRUE
CCND2	0	0.979332193672838	0.452	0.101	2.2250738585072e-308	Not Significant	TRUE
SMIM7	0	1.0109722616306	0.449	0.098	2.2250738585072e-308	Upregulated	TRUE
PSMA1	0	0.363704078011503	0.554	0.204	2.2250738585072e-308	Not Significant	TRUE
SPATS2L	0	1.60610515599313	0.391	0.041	2.2250738585072e-308	Upregulated	TRUE
DPM3	0	1.2268259070354	0.428	0.078	2.2250738585072e-308	Upregulated	TRUE
RAB14	0	0.83955302960621	0.449	0.099	2.2250738585072e-308	Not Significant	TRUE
TM9SF2	0	0.974844867106954	0.435	0.085	2.2250738585072e-308	Not Significant	TRUE
SCAND1	0	0.434730932420306	0.514	0.164	2.2250738585072e-308	Not Significant	TRUE
SPCS3	0	0.663780232224765	0.466	0.117	2.2250738585072e-308	Not Significant	TRUE
SYPL1	0	0.64146062771608	0.524	0.175	2.2250738585072e-308	Not Significant	TRUE
STUB1	0	0.859302549175028	0.461	0.112	2.2250738585072e-308	Not Significant	TRUE
PPDPF	0	0.49674601510664	0.768	0.419	2.2250738585072e-308	Not Significant	TRUE
TBL1XR1	0	1.00392833579552	0.435	0.086	2.2250738585072e-308	Upregulated	TRUE
ARPC3	0	0.430512673041364	0.828	0.479	2.2250738585072e-308	Not Significant	TRUE
TMEM219	0	0.703487562900065	0.484	0.135	2.2250738585072e-308	Not Significant	TRUE
PLCG2	0	-0.59176034771853	0.621	0.272	2.2250738585072e-308	Not Significant	TRUE
NAA20	0	1.36615871352919	0.414	0.065	2.2250738585072e-308	Upregulated	TRUE
TCEA1	0	0.363320908488156	0.535	0.187	2.2250738585072e-308	Not Significant	TRUE
CCPG1	0	1.28511180268105	0.406	0.058	2.2250738585072e-308	Upregulated	TRUE
EIF3K	0	0.180506489816807	0.804	0.456	2.2250738585072e-308	Not Significant	TRUE
BLVRB	0	2.52844385182883	0.373	0.025	2.2250738585072e-308	Upregulated	TRUE
TMEM50B	0	1.16983132152144	0.447	0.099	2.2250738585072e-308	Upregulated	TRUE
COMT	0	1.5523086413576	0.402	0.055	2.2250738585072e-308	Upregulated	TRUE
DYNC1I2	0	0.951827311322983	0.44	0.093	2.2250738585072e-308	Not Significant	TRUE
CST6	0	2.75688880383475	0.37	0.023	2.2250738585072e-308	Upregulated	TRUE
UQCRFS1	0	0.728043041926485	0.47	0.123	2.2250738585072e-308	Not Significant	TRUE
TSPAN3	0	1.8164145627502	0.395	0.049	2.2250738585072e-308	Upregulated	TRUE
SRSF11	0	0.149082136003086	0.575	0.229	2.2250738585072e-308	Not Significant	TRUE
RBM47	0	2.97988864126803	0.357	0.011	2.2250738585072e-308	Upregulated	TRUE
SYNCRIP	0	1.06587477585119	0.424	0.079	2.2250738585072e-308	Upregulated	TRUE
TMEM179B	0	0.897787304808395	0.446	0.101	2.2250738585072e-308	Not Significant	TRUE
VPS35	0	0.953458584543277	0.436	0.091	2.2250738585072e-308	Not Significant	TRUE
MT-ATP8	0	1.01636891032965	0.417	0.072	2.2250738585072e-308	Upregulated	TRUE
RBPJ	0	0.769330590094539	0.45	0.107	2.2250738585072e-308	Not Significant	TRUE
CCT6A	0	0.773265054195411	0.448	0.105	2.2250738585072e-308	Not Significant	TRUE
ZFAND5	0	1.07931195421698	0.454	0.111	2.2250738585072e-308	Upregulated	TRUE
CD3D	0	-2.39714541433822	0.194	0.537	2.2250738585072e-308	Downregulated	TRUE
SCPEP1	0	1.64434927780407	0.403	0.06	2.2250738585072e-308	Upregulated	TRUE
NFIA	0	2.35616301937507	0.366	0.023	2.2250738585072e-308	Upregulated	TRUE
ID1	0	2.84079061030782	0.373	0.03	2.2250738585072e-308	Upregulated	TRUE
NFIC	0	1.96968889767499	0.376	0.033	2.2250738585072e-308	Upregulated	TRUE
TGOLN2	0	0.546671894540654	0.463	0.121	2.2250738585072e-308	Not Significant	TRUE
MAP1LC3B	0	0.322415145502801	0.518	0.176	2.2250738585072e-308	Not Significant	TRUE
XRN2	0	0.782839834539484	0.445	0.103	2.2250738585072e-308	Not Significant	TRUE
CAPNS1	0	1.35857832204796	0.399	0.057	2.2250738585072e-308	Upregulated	TRUE
PPIA	0	0.745361617765734	0.968	0.626	2.2250738585072e-308	Not Significant	TRUE
DMKN	0	3.25297056021774	0.352	0.01	2.2250738585072e-308	Upregulated	TRUE
NDUFA13	0	0.334900678143975	0.639	0.298	2.2250738585072e-308	Not Significant	TRUE
IYD	0	3.38455919536792	0.357	0.016	2.2250738585072e-308	Upregulated	TRUE
SRP14	0	0.751912577408532	0.942	0.601	2.2250738585072e-308	Not Significant	TRUE
TMEM147	0	1.02237148016223	0.436	0.095	2.2250738585072e-308	Upregulated	TRUE
DDAH2	0	1.68901944611425	0.387	0.047	2.2250738585072e-308	Upregulated	TRUE
SDHD	0	0.982809406234435	0.45	0.11	2.2250738585072e-308	Not Significant	TRUE
ISCA2	0	1.41172734642592	0.411	0.071	2.2250738585072e-308	Upregulated	TRUE
ACADVL	0	1.15381589619432	0.415	0.075	2.2250738585072e-308	Upregulated	TRUE
PHB	0	0.943948217841962	0.435	0.095	2.2250738585072e-308	Not Significant	TRUE
LMO4	0	1.68591404386802	0.384	0.045	2.2250738585072e-308	Upregulated	TRUE
HIGD1A	0	1.38602233149137	0.408	0.069	2.2250738585072e-308	Upregulated	TRUE
HMGB1	0	0.457917167545326	0.925	0.587	2.2250738585072e-308	Not Significant	TRUE
HP1BP3	0	0.256618473131487	0.522	0.184	2.2250738585072e-308	Not Significant	TRUE
TPM3	0	0.207036939320039	0.654	0.316	2.2250738585072e-308	Not Significant	TRUE
GOLGA4	0	0.597249624517488	0.452	0.114	2.2250738585072e-308	Not Significant	TRUE
YBX1	0	0.365990700961892	0.871	0.533	2.2250738585072e-308	Not Significant	TRUE
BAG1	0	1.16333303171238	0.408	0.07	2.2250738585072e-308	Upregulated	TRUE
TIMM13	0	1.00521083055576	0.433	0.095	2.2250738585072e-308	Upregulated	TRUE
DNAJB6	0	0.237832993030288	0.548	0.211	2.2250738585072e-308	Not Significant	TRUE
LAMP1	0	0.78079770615548	0.456	0.119	2.2250738585072e-308	Not Significant	TRUE
MANF	0	1.45343681417536	0.412	0.075	2.2250738585072e-308	Upregulated	TRUE
TOP1	0	0.916605076085378	0.422	0.085	2.2250738585072e-308	Not Significant	TRUE
ETFB	0	0.995180623139061	0.424	0.087	2.2250738585072e-308	Not Significant	TRUE
S100A10	0	1.26197005378843	0.696	0.36	2.2250738585072e-308	Upregulated	TRUE
TMEM208	0	1.09739876972703	0.412	0.076	2.2250738585072e-308	Upregulated	TRUE
PPCS	0	0.816421012719359	0.438	0.103	2.2250738585072e-308	Not Significant	TRUE
C19orf53	0	0.134473548094951	0.663	0.328	2.2250738585072e-308	Not Significant	TRUE
MARCKSL1	0	1.08311685033731	0.471	0.136	2.2250738585072e-308	Upregulated	TRUE
LMAN2	0	0.531105695993428	0.481	0.146	2.2250738585072e-308	Not Significant	TRUE
PGK1	0	0.270143363866687	0.58	0.245	2.2250738585072e-308	Not Significant	TRUE
ZFAND6	0	0.702255133385812	0.456	0.122	2.2250738585072e-308	Not Significant	TRUE
CKLF	0	0.799038241420131	0.532	0.198	2.2250738585072e-308	Not Significant	TRUE
ID3	0	1.79692793267794	0.446	0.113	2.2250738585072e-308	Upregulated	TRUE
MACF1	0	0.361089901162037	0.464	0.131	2.2250738585072e-308	Not Significant	TRUE
EZR	0	0.141200390591701	0.636	0.303	2.2250738585072e-308	Not Significant	TRUE
MRPL41	0	0.585160134562021	0.458	0.125	2.2250738585072e-308	Not Significant	TRUE
PSMB5	0	1.39858142618242	0.391	0.058	2.2250738585072e-308	Upregulated	TRUE
RCN2	0	0.866315503765448	0.456	0.123	2.2250738585072e-308	Not Significant	TRUE
SCARB2	0	1.92233693867958	0.361	0.028	2.2250738585072e-308	Upregulated	TRUE
SFT2D1	0	0.647983399049086	0.48	0.147	2.2250738585072e-308	Not Significant	TRUE
SNHG8	0	0.457087441356755	0.686	0.354	2.2250738585072e-308	Not Significant	TRUE
LSM5	0	0.384651465720422	0.528	0.196	2.2250738585072e-308	Not Significant	TRUE
LCN12	0	3.71558828804086	0.342	0.01	2.2250738585072e-308	Upregulated	TRUE
GHITM	0	0.366891272112412	0.513	0.181	2.2250738585072e-308	Not Significant	TRUE
LSM4	0	0.610004254408963	0.466	0.134	2.2250738585072e-308	Not Significant	TRUE
TACSTD2	0	2.97139465477684	0.358	0.026	2.2250738585072e-308	Upregulated	TRUE
SUB1	0	0.18958147386441	0.822	0.49	2.2250738585072e-308	Not Significant	TRUE
LITAF	0	0.298055837397937	0.574	0.242	2.2250738585072e-308	Not Significant	TRUE
RAB34	0	2.77222773551051	0.347	0.015	2.2250738585072e-308	Upregulated	TRUE
MEAF6	0	0.383502949513162	0.508	0.177	2.2250738585072e-308	Not Significant	TRUE
ADI1	0	1.2494933196904	0.403	0.072	2.2250738585072e-308	Upregulated	TRUE
C7orf73	0	0.640927774633854	0.464	0.133	2.2250738585072e-308	Not Significant	TRUE
COX20	0	0.781696731393666	0.432	0.101	2.2250738585072e-308	Not Significant	TRUE
LMO3	0	2.74953089768768	0.346	0.015	2.2250738585072e-308	Upregulated	TRUE
MBIP	0	2.07876877895838	0.365	0.034	2.2250738585072e-308	Upregulated	TRUE
SYNE2	0	0.400071936578803	0.493	0.162	2.2250738585072e-308	Not Significant	TRUE
PDCD4	0	0.461693513481126	0.551	0.221	2.2250738585072e-308	Not Significant	TRUE
CADM1	0	3.3304235617114	0.34	0.01	2.2250738585072e-308	Upregulated	TRUE
CSRP1	0	2.19342878157547	0.36	0.03	2.2250738585072e-308	Upregulated	TRUE
FRMD4B	0	1.5692733577429	0.365	0.035	2.2250738585072e-308	Upregulated	TRUE
MGST2	0	2.16363012739277	0.351	0.021	2.2250738585072e-308	Upregulated	TRUE
MDK	0	3.75540885159524	0.343	0.014	2.2250738585072e-308	Upregulated	TRUE
SNRPF	0	0.280118865977688	0.529	0.2	2.2250738585072e-308	Not Significant	TRUE
RAB5C	0	0.744811915702088	0.443	0.114	2.2250738585072e-308	Not Significant	TRUE
PET100	0	0.139878846976413	0.582	0.253	2.2250738585072e-308	Not Significant	TRUE
MDH2	0	0.687192719133046	0.45	0.122	2.2250738585072e-308	Not Significant	TRUE
RAB11B	0	0.886009098484735	0.431	0.103	2.2250738585072e-308	Not Significant	TRUE
CAP1	0	0.304852695032285	0.578	0.25	2.2250738585072e-308	Not Significant	TRUE
ANXA4	0	2.01783647363687	0.357	0.029	2.2250738585072e-308	Upregulated	TRUE
TPMT	0	2.39793214835568	0.353	0.025	2.2250738585072e-308	Upregulated	TRUE
CYCS	0	0.173495985796449	0.58	0.252	2.2250738585072e-308	Not Significant	TRUE
KRT10	0	0.126943015424386	0.591	0.263	2.2250738585072e-308	Not Significant	TRUE
SNRPD1	0	0.384564070432385	0.496	0.168	2.2250738585072e-308	Not Significant	TRUE
RANBP1	0	0.570721046063869	0.479	0.151	2.2250738585072e-308	Not Significant	TRUE
CCT8	0	0.477944001146708	0.479	0.151	2.2250738585072e-308	Not Significant	TRUE
JUN	0	0.409490379847302	0.769	0.442	2.2250738585072e-308	Not Significant	TRUE
FAM162A	0	0.875852702811218	0.43	0.103	2.2250738585072e-308	Not Significant	TRUE
YIF1A	0	1.41424156219452	0.383	0.056	2.2250738585072e-308	Upregulated	TRUE
RAB10	0	0.857876373671172	0.415	0.088	2.2250738585072e-308	Not Significant	TRUE
MRPL43	0	0.91244057118537	0.421	0.094	2.2250738585072e-308	Not Significant	TRUE
BZW1	0	0.303950700742192	0.508	0.182	2.2250738585072e-308	Not Significant	TRUE
DCTN3	0	0.805993592969042	0.429	0.103	2.2250738585072e-308	Not Significant	TRUE
ALG5	0	1.46133717115468	0.381	0.055	2.2250738585072e-308	Upregulated	TRUE
RAB7A	0	0.491042479960854	0.475	0.149	2.2250738585072e-308	Not Significant	TRUE
MSRB2	0	2.6052757915895	0.346	0.02	2.2250738585072e-308	Upregulated	TRUE
SYF2	0	0.190281701034865	0.554	0.229	2.2250738585072e-308	Not Significant	TRUE
MAOA	0	3.92093549278968	0.332	0.007	2.2250738585072e-308	Upregulated	TRUE
CTSL	0	2.75311003294612	0.357	0.032	2.2250738585072e-308	Upregulated	TRUE
COPRS	0	2.52405125786152	0.344	0.019	2.2250738585072e-308	Upregulated	TRUE
SUCLG1	0	1.10832045549542	0.401	0.077	2.2250738585072e-308	Upregulated	TRUE
NOL7	0	0.426184071827863	0.464	0.14	2.2250738585072e-308	Not Significant	TRUE
TRAC	0	-2.10395754729303	0.189	0.513	2.2250738585072e-308	Downregulated	TRUE
PA2G4	0	0.380912211319141	0.484	0.16	2.2250738585072e-308	Not Significant	TRUE
POLR2J	0	0.577619437883169	0.452	0.129	2.2250738585072e-308	Not Significant	TRUE
PCM1	0	0.367904674157212	0.461	0.138	2.2250738585072e-308	Not Significant	TRUE
B4GALT1	0	0.908770203087595	0.431	0.108	2.2250738585072e-308	Not Significant	TRUE
MRPS34	0	0.793554123598762	0.423	0.1	2.2250738585072e-308	Not Significant	TRUE
GADD45GIP1	0	0.411810747973325	0.481	0.158	2.2250738585072e-308	Not Significant	TRUE
UBE2E3	0	1.38222449578357	0.382	0.06	2.2250738585072e-308	Upregulated	TRUE
HNRNPD	0	0.411727755576993	0.454	0.132	2.2250738585072e-308	Not Significant	TRUE
BASP1	0	1.40237319225329	0.372	0.05	2.2250738585072e-308	Upregulated	TRUE
LTB	0	-2.03051907408777	0.191	0.513	2.2250738585072e-308	Downregulated	TRUE
METTL9	0	0.62738899198829	0.454	0.132	2.2250738585072e-308	Not Significant	TRUE
TUFM	0	0.607567318175942	0.451	0.129	2.2250738585072e-308	Not Significant	TRUE
GADD45B	0	1.12195408076478	0.52	0.198	2.2250738585072e-308	Upregulated	TRUE
CAPZB	0	0.148139862284576	0.599	0.277	2.2250738585072e-308	Not Significant	TRUE
KHDRBS1	0	0.38380277700292	0.476	0.154	2.2250738585072e-308	Not Significant	TRUE
TRBC2	0	-2.2937290332378	0.189	0.51	2.2250738585072e-308	Downregulated	TRUE
PIGP	0	1.43263699997199	0.379	0.058	2.2250738585072e-308	Upregulated	TRUE
HADHA	0	0.54757494897871	0.454	0.134	2.2250738585072e-308	Not Significant	TRUE
RAB1A	0	1.01240970559217	0.399	0.079	2.2250738585072e-308	Upregulated	TRUE
MARCKS	0	2.01439788925489	0.368	0.048	2.2250738585072e-308	Upregulated	TRUE
ARPC1A	0	1.63741196763275	0.365	0.045	2.2250738585072e-308	Upregulated	TRUE
CCDC47	0	1.15991672895926	0.375	0.055	2.2250738585072e-308	Upregulated	TRUE
KRT19	0	2.43606036940503	0.352	0.032	2.2250738585072e-308	Upregulated	TRUE
ACTR2	0	0.387324586913539	0.521	0.202	2.2250738585072e-308	Not Significant	TRUE
ALCAM	0	2.27866134032779	0.34	0.021	2.2250738585072e-308	Upregulated	TRUE
SLC26A7	0	3.96191263173364	0.33	0.011	2.2250738585072e-308	Upregulated	TRUE
LGALS3BP	0	1.9800441507574	0.359	0.04	2.2250738585072e-308	Upregulated	TRUE
PNRC2	0	0.403935476474328	0.473	0.154	2.2250738585072e-308	Not Significant	TRUE
RNF130	0	2.37465534967395	0.346	0.027	2.2250738585072e-308	Upregulated	TRUE
GTF3C6	0	0.862092329076371	0.407	0.088	2.2250738585072e-308	Not Significant	TRUE
PGAM1	0	0.519301802953753	0.462	0.144	2.2250738585072e-308	Not Significant	TRUE
SNRPN	0	0.581046064051985	0.524	0.206	2.2250738585072e-308	Not Significant	TRUE
AIMP1	0	0.60596368013837	0.438	0.12	2.2250738585072e-308	Not Significant	TRUE
TMEM167A	0	0.774021178747102	0.424	0.106	2.2250738585072e-308	Not Significant	TRUE
PPIC	0	2.70727200991134	0.332	0.014	2.2250738585072e-308	Upregulated	TRUE
DEGS1	0	0.899945268658555	0.411	0.093	2.2250738585072e-308	Not Significant	TRUE
TMEM238	0	2.1190922925836	0.345	0.027	2.2250738585072e-308	Upregulated	TRUE
SNRPB2	0	0.106669479520951	0.525	0.208	2.2250738585072e-308	Not Significant	TRUE
ILF2	0	0.648279586755077	0.431	0.114	2.2250738585072e-308	Not Significant	TRUE
PHF3	0	0.48201392555467	0.435	0.118	2.2250738585072e-308	Not Significant	TRUE
HEBP2	0	0.990501437550791	0.388	0.071	2.2250738585072e-308	Not Significant	TRUE
FBXO7	0	1.12398217912116	0.392	0.075	2.2250738585072e-308	Upregulated	TRUE
ITM2B	0	1.30782650160044	0.972	0.655	2.2250738585072e-308	Upregulated	TRUE
CTSS	0	1.18300121318864	0.539	0.223	2.2250738585072e-308	Upregulated	TRUE
NSA2	0	0.224875877046476	0.529	0.213	2.2250738585072e-308	Not Significant	TRUE
CBX3	0	0.139816350973039	0.544	0.228	2.2250738585072e-308	Not Significant	TRUE
UBE2I	0	0.159956324858307	0.527	0.211	2.2250738585072e-308	Not Significant	TRUE
BAZ2B	0	1.19860194685036	0.367	0.051	2.2250738585072e-308	Upregulated	TRUE
TMEM30A	0	1.07304511997081	0.386	0.07	2.2250738585072e-308	Upregulated	TRUE
SEC63	0	1.15314170658217	0.385	0.069	2.2250738585072e-308	Upregulated	TRUE
NINJ1	0	1.87172850425065	0.356	0.04	2.2250738585072e-308	Upregulated	TRUE
CHD4	0	0.937961931407882	0.389	0.073	2.2250738585072e-308	Not Significant	TRUE
CLN5	0	1.93643167983196	0.356	0.04	2.2250738585072e-308	Upregulated	TRUE
GLRX5	0	1.33356837178713	0.372	0.056	2.2250738585072e-308	Upregulated	TRUE
TNFRSF1A	0	1.86612345872304	0.344	0.028	2.2250738585072e-308	Upregulated	TRUE
NUDC	0	0.626722218914232	0.432	0.117	2.2250738585072e-308	Not Significant	TRUE
ITSN2	0	0.585270192240449	0.438	0.123	2.2250738585072e-308	Not Significant	TRUE
VDAC3	0	0.9545013358289	0.399	0.084	2.2250738585072e-308	Not Significant	TRUE
AK1	0	2.48215042823732	0.338	0.023	2.2250738585072e-308	Upregulated	TRUE
MRPS23	0	1.61329912028331	0.36	0.045	2.2250738585072e-308	Upregulated	TRUE
RPL22L1	0	0.221465616244131	0.518	0.204	2.2250738585072e-308	Not Significant	TRUE
C1QBP	0	0.48017297875303	0.466	0.152	2.2250738585072e-308	Not Significant	TRUE
SMIM4	0	1.70330700322129	0.365	0.051	2.2250738585072e-308	Upregulated	TRUE
NPNT	0	3.13913793530727	0.324	0.01	2.2250738585072e-308	Upregulated	TRUE
SF3B5	0	0.231726614665441	0.512	0.198	2.2250738585072e-308	Not Significant	TRUE
SMIM19	0	1.08252415463884	0.395	0.081	2.2250738585072e-308	Upregulated	TRUE
MAL2	0	2.8685497115633	0.326	0.012	2.2250738585072e-308	Upregulated	TRUE
ZNF106	0	1.26649833425741	0.371	0.057	2.2250738585072e-308	Upregulated	TRUE
HNRNPR	0	0.25601210121794	0.48	0.166	2.2250738585072e-308	Not Significant	TRUE
PCMTD1	0	0.809769687047342	0.409	0.095	2.2250738585072e-308	Not Significant	TRUE
PARP14	0	0.49077930645976	0.415	0.102	2.2250738585072e-308	Not Significant	TRUE
RASSF4	0	2.3545831732964	0.329	0.016	2.2250738585072e-308	Upregulated	TRUE
HM13	0	0.976693616818988	0.391	0.078	2.2250738585072e-308	Not Significant	TRUE
FXR1	0	0.743241481360835	0.406	0.094	2.2250738585072e-308	Not Significant	TRUE
BUD31	0	0.402479423526905	0.457	0.145	2.2250738585072e-308	Not Significant	TRUE
RAB18	0	0.882501892465989	0.399	0.087	2.2250738585072e-308	Not Significant	TRUE
CFLAR	0	0.138789688373765	0.506	0.194	2.2250738585072e-308	Not Significant	TRUE
METTL7A	0	2.32841802299021	0.34	0.028	2.2250738585072e-308	Upregulated	TRUE
ARGLU1	0	-0.15286324092504	0.607	0.295	2.2250738585072e-308	Not Significant	TRUE
VKORC1	0	1.07763908698113	0.38	0.068	2.2250738585072e-308	Upregulated	TRUE
KIF22	0	2.08594916243134	0.346	0.034	2.2250738585072e-308	Upregulated	TRUE
HSPB11	0	0.955321258295101	0.398	0.087	2.2250738585072e-308	Not Significant	TRUE
MT1E	0	1.94141335669988	0.452	0.141	2.2250738585072e-308	Upregulated	TRUE
ZC3H15	0	0.442115265709194	0.446	0.135	2.2250738585072e-308	Not Significant	TRUE
HDLBP	0	1.33767704981013	0.353	0.042	2.2250738585072e-308	Upregulated	TRUE
SMIM14	0	0.460438900826551	0.443	0.132	2.2250738585072e-308	Not Significant	TRUE
TYROBP	0	2.99587031318936	0.376	0.065	2.2250738585072e-308	Upregulated	TRUE
PRRC2C	0	-0.159130947456417	0.578	0.267	2.2250738585072e-308	Not Significant	TRUE
SAT2	0	0.906208564318233	0.401	0.091	2.2250738585072e-308	Not Significant	TRUE
ORMDL1	0	0.143992692651233	0.499	0.189	2.2250738585072e-308	Not Significant	TRUE
MRPL14	0	1.09067831508466	0.385	0.075	2.2250738585072e-308	Upregulated	TRUE
DDX3X	0	0.183422261700342	0.505	0.195	2.2250738585072e-308	Not Significant	TRUE
VPS13C	0	0.357806305869503	0.43	0.12	2.2250738585072e-308	Not Significant	TRUE
GGCT	0	2.09339721228569	0.349	0.04	2.2250738585072e-308	Upregulated	TRUE
PIN4	0	1.06585149344983	0.383	0.074	2.2250738585072e-308	Upregulated	TRUE
ATP5A1	0	0.271486342921266	0.499	0.19	2.2250738585072e-308	Not Significant	TRUE
IER3IP1	0	0.698309112125047	0.413	0.104	2.2250738585072e-308	Not Significant	TRUE
EIF6	0	0.738383765042121	0.409	0.1	2.2250738585072e-308	Not Significant	TRUE
MRPL18	0	0.87154196278107	0.4	0.092	2.2250738585072e-308	Not Significant	TRUE
FOSB	0	0.48507443950564	0.521	0.213	2.2250738585072e-308	Not Significant	TRUE
WASF2	0	0.244675684526354	0.488	0.18	2.2250738585072e-308	Not Significant	TRUE
PCYOX1	0	2.16978700363825	0.334	0.026	2.2250738585072e-308	Upregulated	TRUE
SLC3A2	0	0.442781267016624	0.444	0.136	2.2250738585072e-308	Not Significant	TRUE
UNC50	0	1.37356180296648	0.366	0.059	2.2250738585072e-308	Upregulated	TRUE
ARRDC3	0	0.536617083693019	0.488	0.181	2.2250738585072e-308	Not Significant	TRUE
CTNNAL1	0	2.81671184177415	0.32	0.013	2.2250738585072e-308	Upregulated	TRUE
PABPN1	0	0.863588666973174	0.388	0.081	2.2250738585072e-308	Not Significant	TRUE
YY1	0	0.453933700517253	0.419	0.112	2.2250738585072e-308	Not Significant	TRUE
PSMC5	0	0.571222042101375	0.432	0.125	2.2250738585072e-308	Not Significant	TRUE
APMAP	0	0.911268590085694	0.386	0.079	2.2250738585072e-308	Not Significant	TRUE
SOD2	0	1.25442601787169	0.407	0.1	2.2250738585072e-308	Upregulated	TRUE
MLF2	0	0.827673109164075	0.396	0.09	2.2250738585072e-308	Not Significant	TRUE
ZRANB2	0	0.432895909964868	0.432	0.126	2.2250738585072e-308	Not Significant	TRUE
ACP1	0	0.561875692504867	0.431	0.125	2.2250738585072e-308	Not Significant	TRUE
MPC1	0	1.09989141731888	0.377	0.071	2.2250738585072e-308	Upregulated	TRUE
MLLT4	0	1.763437048388	0.33	0.024	2.2250738585072e-308	Upregulated	TRUE
H2AFV	0	0.284593463391689	0.502	0.196	2.2250738585072e-308	Not Significant	TRUE
DDOST	0	0.689570710365755	0.405	0.1	2.2250738585072e-308	Not Significant	TRUE
CLTB	0	0.721643389061977	0.4	0.095	2.2250738585072e-308	Not Significant	TRUE
PRKDC	0	0.51396449447529	0.391	0.086	2.2250738585072e-308	Not Significant	TRUE
TXN2	0	0.883009563287047	0.395	0.09	2.2250738585072e-308	Not Significant	TRUE
ARPC1B	0	0.526622212610185	0.638	0.333	2.2250738585072e-308	Not Significant	TRUE
CPNE3	0	1.16658787068041	0.37	0.065	2.2250738585072e-308	Upregulated	TRUE
SLC25A29	0	2.43417077000617	0.321	0.016	2.2250738585072e-308	Upregulated	TRUE
KCNJ16	0	2.87165291852111	0.317	0.012	2.2250738585072e-308	Upregulated	TRUE
NDUFS7	0	0.50416050516084	0.443	0.138	2.2250738585072e-308	Not Significant	TRUE
IFNAR1	0	1.1227123739372	0.367	0.062	2.2250738585072e-308	Upregulated	TRUE
MCL1	0	0.182169392384323	0.563	0.258	2.2250738585072e-308	Not Significant	TRUE
FCER1G	0	3.58929126866283	0.343	0.039	2.2250738585072e-308	Upregulated	TRUE
PTRHD1	0	1.04654929444081	0.379	0.075	2.2250738585072e-308	Upregulated	TRUE
MPZL2	0	2.77064351375717	0.317	0.013	2.2250738585072e-308	Upregulated	TRUE
NARS	0	0.951290114516321	0.376	0.072	2.2250738585072e-308	Not Significant	TRUE
STAU1	0	0.906040088794951	0.377	0.073	2.2250738585072e-308	Not Significant	TRUE
CDV3	0	0.293995003608972	0.444	0.141	2.2250738585072e-308	Not Significant	TRUE
HSPA1A	0	0.637283905303655	0.532	0.229	2.2250738585072e-308	Not Significant	TRUE
LMBRD1	0	0.911248367897018	0.391	0.088	2.2250738585072e-308	Not Significant	TRUE
C9orf16	0	0.119584017358493	0.541	0.238	2.2250738585072e-308	Not Significant	TRUE
RDX	0	1.74689892021727	0.336	0.033	2.2250738585072e-308	Upregulated	TRUE
CD3E	0	-2.55431465597718	0.159	0.462	2.2250738585072e-308	Downregulated	TRUE
HADHB	0	1.16653517516573	0.367	0.064	2.2250738585072e-308	Upregulated	TRUE
HOOK3	0	1.13447377009556	0.355	0.052	2.2250738585072e-308	Upregulated	TRUE
C12orf57	0	0.129747292555297	0.607	0.304	2.2250738585072e-308	Not Significant	TRUE
ARL6IP1	0	0.284054513603635	0.481	0.178	2.2250738585072e-308	Not Significant	TRUE
CNPY2	0	0.670811133368396	0.412	0.11	2.2250738585072e-308	Not Significant	TRUE
TMED3	0	1.53791518865671	0.352	0.05	2.2250738585072e-308	Upregulated	TRUE
TMEM98	0	3.37078125424714	0.31	0.008	2.2250738585072e-308	Upregulated	TRUE
PLD3	0	1.70487981590127	0.348	0.046	2.2250738585072e-308	Upregulated	TRUE
AHCYL1	0	1.79289777289066	0.334	0.033	2.2250738585072e-308	Upregulated	TRUE
ARF5	0	0.679966283488252	0.406	0.105	2.2250738585072e-308	Not Significant	TRUE
REEP3	0	1.51436474315139	0.34	0.039	2.2250738585072e-308	Upregulated	TRUE
ENSA	0	0.271675560691292	0.473	0.172	2.2250738585072e-308	Not Significant	TRUE
OLA1	0	1.07850089190424	0.371	0.07	2.2250738585072e-308	Upregulated	TRUE
CTNNA1	0	1.81516186553528	0.326	0.025	2.2250738585072e-308	Upregulated	TRUE
PON2	0	2.62417056165695	0.315	0.014	2.2250738585072e-308	Upregulated	TRUE
SVIL	0	1.83833685192056	0.329	0.028	2.2250738585072e-308	Upregulated	TRUE
ARL3	0	2.15349759341201	0.325	0.024	2.2250738585072e-308	Upregulated	TRUE
STRAP	0	0.506009537000217	0.425	0.124	2.2250738585072e-308	Not Significant	TRUE
DDIT3	0	1.12368171067391	0.386	0.085	2.2250738585072e-308	Upregulated	TRUE
PSMA5	0	0.456033516505621	0.43	0.13	2.2250738585072e-308	Not Significant	TRUE
PRPF40A	0	0.412646072621728	0.42	0.12	2.2250738585072e-308	Not Significant	TRUE
COL4A3BP	0	1.47323246933182	0.341	0.042	2.2250738585072e-308	Upregulated	TRUE
CSNK2B	0	0.341290670933517	0.451	0.152	2.2250738585072e-308	Not Significant	TRUE
GBAS	0	1.50910972296587	0.344	0.045	2.2250738585072e-308	Upregulated	TRUE
NDUFV3	0	1.25118307751536	0.353	0.054	2.2250738585072e-308	Upregulated	TRUE
LIMS1	0	0.861371702351204	0.388	0.09	2.2250738585072e-308	Not Significant	TRUE
MAT2A	0	1.26178543398204	0.36	0.062	2.2250738585072e-308	Upregulated	TRUE
CLNS1A	0	0.492500927924659	0.435	0.137	2.2250738585072e-308	Not Significant	TRUE
CD69	0	-2.16044458040025	0.302	0.6	2.2250738585072e-308	Downregulated	TRUE
DAPK2	0	2.54527826559867	0.317	0.019	2.2250738585072e-308	Upregulated	TRUE
ECI1	0	2.192035604053	0.32	0.022	2.2250738585072e-308	Upregulated	TRUE
CNDP2	0	1.01673319047006	0.372	0.074	2.2250738585072e-308	Upregulated	TRUE
SH3GLB1	0	0.512906596809	0.4	0.103	2.2250738585072e-308	Not Significant	TRUE
HNRNPH3	0	0.237303749842701	0.453	0.156	2.2250738585072e-308	Not Significant	TRUE
SCOC	0	1.27272337981671	0.354	0.057	2.2250738585072e-308	Upregulated	TRUE
FDX1	0	0.922446216397203	0.382	0.085	2.2250738585072e-308	Not Significant	TRUE
CCT3	0	0.360105389092003	0.445	0.149	2.2250738585072e-308	Not Significant	TRUE
MOB1A	0	0.33232689177623	0.468	0.172	2.2250738585072e-308	Not Significant	TRUE
GPBP1	0	-0.136991691791564	0.562	0.266	2.2250738585072e-308	Not Significant	TRUE
TMEM9B	0	0.636968762913536	0.402	0.106	2.2250738585072e-308	Not Significant	TRUE
ARHGAP29	0	2.00632026849987	0.315	0.019	2.2250738585072e-308	Upregulated	TRUE
ERLEC1	0	0.957711584687246	0.366	0.07	2.2250738585072e-308	Not Significant	TRUE
LINC00493	0	0.143604671204179	0.491	0.195	2.2250738585072e-308	Not Significant	TRUE
MRPL54	0	0.544474414009805	0.415	0.119	2.2250738585072e-308	Not Significant	TRUE
PPT1	0	1.23741404330381	0.383	0.088	2.2250738585072e-308	Upregulated	TRUE
LRRFIP1	0	0.141404394286511	0.514	0.219	2.2250738585072e-308	Not Significant	TRUE
CTTN	0	2.23191687220071	0.312	0.017	2.2250738585072e-308	Upregulated	TRUE
CHCHD1	0	1.04634941073133	0.356	0.061	2.2250738585072e-308	Upregulated	TRUE
RAB11A	0	0.425248844961223	0.422	0.127	2.2250738585072e-308	Not Significant	TRUE
GRINA	0	1.63100652805634	0.334	0.04	2.2250738585072e-308	Upregulated	TRUE
MRPS18C	0	0.47390226465664	0.413	0.119	2.2250738585072e-308	Not Significant	TRUE
MGAT4C	0	3.72615640957077	0.301	0.007	2.2250738585072e-308	Upregulated	TRUE
TBX3	0	2.60020216972117	0.306	0.012	2.2250738585072e-308	Upregulated	TRUE
MCFD2	0	1.76742090107133	0.328	0.035	2.2250738585072e-308	Upregulated	TRUE
ADIRF	0	2.12149064517773	0.325	0.032	2.2250738585072e-308	Upregulated	TRUE
KIAA1217	0	2.29852101546976	0.308	0.015	2.2250738585072e-308	Upregulated	TRUE
RBM8A	0	-0.1108017330737	0.566	0.273	2.2250738585072e-308	Not Significant	TRUE
TMEM165	0	0.545533535255729	0.4	0.108	2.2250738585072e-308	Not Significant	TRUE
HHEX	0	1.86486485531035	0.336	0.044	2.2250738585072e-308	Upregulated	TRUE
UBE2M	0	1.39194792390217	0.334	0.042	2.2250738585072e-308	Upregulated	TRUE
CHCHD5	0	0.981266801841011	0.363	0.071	2.2250738585072e-308	Not Significant	TRUE
PSMA2	0	0.313026012822424	0.476	0.184	2.2250738585072e-308	Not Significant	TRUE
ANXA7	0	0.51189980911213	0.411	0.119	2.2250738585072e-308	Not Significant	TRUE
NPTN	0	1.25569917162089	0.348	0.056	2.2250738585072e-308	Upregulated	TRUE
S100A4	0	1.28523629510405	0.805	0.514	2.2250738585072e-308	Upregulated	TRUE
LYZ	0	3.747519775474	0.328	0.037	2.2250738585072e-308	Upregulated	TRUE
PDCD5	0	0.725553966783193	0.378	0.087	2.2250738585072e-308	Not Significant	TRUE
SLC39A10	0	1.21763821292053	0.349	0.058	2.2250738585072e-308	Upregulated	TRUE
MRPL3	0	1.20349193721677	0.351	0.06	2.2250738585072e-308	Upregulated	TRUE
PDCD10	0	0.387527502443972	0.415	0.124	2.2250738585072e-308	Not Significant	TRUE
CFAP97	0	0.868947963288893	0.374	0.083	2.2250738585072e-308	Not Significant	TRUE
FLOT1	0	1.22267982787122	0.351	0.06	2.2250738585072e-308	Upregulated	TRUE
WBP5	0	3.16035045958114	0.302	0.011	2.2250738585072e-308	Upregulated	TRUE
UBL3	0	0.957070669964468	0.365	0.074	2.2250738585072e-308	Not Significant	TRUE
MAGOH	0	0.214349317569372	0.453	0.163	2.2250738585072e-308	Not Significant	TRUE
CNN3	0	1.66319752592544	0.321	0.031	2.2250738585072e-308	Upregulated	TRUE
ACBD3	0	1.16590674681609	0.337	0.047	2.2250738585072e-308	Upregulated	TRUE
C7orf50	0	0.693313389980568	0.39	0.1	2.2250738585072e-308	Not Significant	TRUE
SNX1	0	1.31184033965498	0.34	0.05	2.2250738585072e-308	Upregulated	TRUE
HNRNPAB	0	0.723597605084236	0.366	0.076	2.2250738585072e-308	Not Significant	TRUE
APH1A	0	0.571453874867286	0.402	0.113	2.2250738585072e-308	Not Significant	TRUE
IGFBP7	0	1.49690031920208	0.341	0.052	2.2250738585072e-308	Upregulated	TRUE
UFM1	0	0.383387190284416	0.42	0.131	2.2250738585072e-308	Not Significant	TRUE
VTI1B	0	1.06814009285381	0.353	0.064	2.2250738585072e-308	Upregulated	TRUE
ALDH3A2	0	2.04322041283025	0.311	0.022	2.2250738585072e-308	Upregulated	TRUE
MYL6	0	0.824318773847467	0.975	0.686	2.2250738585072e-308	Not Significant	TRUE
IAH1	0	0.514056736752599	0.395	0.107	2.2250738585072e-308	Not Significant	TRUE
RNMT	0	0.201383137187146	0.445	0.157	2.2250738585072e-308	Not Significant	TRUE
SEC31A	0	0.980085322248462	0.353	0.065	2.2250738585072e-308	Not Significant	TRUE
UPF3A	0	0.878711930833758	0.363	0.075	2.2250738585072e-308	Not Significant	TRUE
ACTR10	0	0.929793612283891	0.359	0.071	2.2250738585072e-308	Not Significant	TRUE
ATP1B3	0	0.870890506622356	0.382	0.095	2.2250738585072e-308	Not Significant	TRUE
PAK2	0	0.218929737466464	0.433	0.146	2.2250738585072e-308	Not Significant	TRUE
CALU	0	1.56246957165194	0.324	0.037	2.2250738585072e-308	Upregulated	TRUE
SNHG7	0	0.765844588638339	0.456	0.169	2.2250738585072e-308	Not Significant	TRUE
DPP7	0	0.233883691773392	0.454	0.167	2.2250738585072e-308	Not Significant	TRUE
TMEM160	0	0.527788930120901	0.396	0.109	2.2250738585072e-308	Not Significant	TRUE
BAX	0	0.204662455559474	0.467	0.18	2.2250738585072e-308	Not Significant	TRUE
NDUFS2	0	1.01628571523486	0.358	0.071	2.2250738585072e-308	Upregulated	TRUE
LARS	0	0.866768568139615	0.36	0.073	2.2250738585072e-308	Not Significant	TRUE
BEX2	0	1.58602987797884	0.358	0.071	2.2250738585072e-308	Upregulated	TRUE
CTNND1	0	2.36990356971456	0.302	0.015	2.2250738585072e-308	Upregulated	TRUE
PTPRA	0	0.69985001817178	0.371	0.084	2.2250738585072e-308	Not Significant	TRUE
DDRGK1	0	1.0149595293811	0.352	0.065	2.2250738585072e-308	Upregulated	TRUE
ATF3	0	1.91577068906094	0.327	0.041	2.2250738585072e-308	Upregulated	TRUE
MXD4	0	0.928064372778318	0.342	0.056	2.2250738585072e-308	Not Significant	TRUE
SMARCA5	0	0.360987032973885	0.399	0.113	2.2250738585072e-308	Not Significant	TRUE
COA4	0	1.02317727447299	0.351	0.065	2.2250738585072e-308	Upregulated	TRUE
NME1	0	1.37719881419108	0.333	0.048	2.2250738585072e-308	Upregulated	TRUE
U2SURP	0	0.288575702799659	0.416	0.131	2.2250738585072e-308	Not Significant	TRUE
CLINT1	0	0.833578952474729	0.354	0.069	2.2250738585072e-308	Not Significant	TRUE
TPD52L1	0	3.56773546873535	0.293	0.008	2.2250738585072e-308	Upregulated	TRUE
PSME2	0	0.255359130592262	0.528	0.244	2.2250738585072e-308	Not Significant	TRUE
TMEM256	0	0.348121145364156	0.431	0.147	2.2250738585072e-308	Not Significant	TRUE
UBE2L3	0	0.279962017530076	0.431	0.147	2.2250738585072e-308	Not Significant	TRUE
HSD17B4	0	2.05334054543985	0.309	0.025	2.2250738585072e-308	Upregulated	TRUE
SBDS	0	0.119411322468456	0.472	0.188	2.2250738585072e-308	Not Significant	TRUE
FIBP	0	0.950421393879288	0.356	0.072	2.2250738585072e-308	Not Significant	TRUE
TXNL4A	0	0.738487660736534	0.367	0.083	2.2250738585072e-308	Not Significant	TRUE
LINC00152	0	0.442496437580501	0.379	0.096	2.2250738585072e-308	Not Significant	TRUE
SLC34A2	0	1.51227286246029	0.331	0.048	2.2250738585072e-308	Upregulated	TRUE
TLN1	0	0.49053212392351	0.388	0.105	2.2250738585072e-308	Not Significant	TRUE
RTF1	0	0.249596634560082	0.424	0.141	2.2250738585072e-308	Not Significant	TRUE
TSPAN1	0	2.79797953197464	0.298	0.015	2.2250738585072e-308	Upregulated	TRUE
NDUFS4	0	0.965377554920529	0.355	0.072	2.2250738585072e-308	Not Significant	TRUE
TRIB1	0	1.83517888554066	0.306	0.023	2.2250738585072e-308	Upregulated	TRUE
DNAJC8	0	0.150805644376768	0.448	0.166	2.2250738585072e-308	Not Significant	TRUE
OCIAD2	0	0.343857181010324	0.513	0.231	2.2250738585072e-308	Not Significant	TRUE
HEXB	0	1.41064621714039	0.328	0.046	2.2250738585072e-308	Upregulated	TRUE
GNB2	0	0.533221623007758	0.387	0.105	2.2250738585072e-308	Not Significant	TRUE
SGK1	0	2.32333082066267	0.35	0.068	2.2250738585072e-308	Upregulated	TRUE
TCEAL8	0	0.907632002019754	0.363	0.081	2.2250738585072e-308	Not Significant	TRUE
IL13RA1	0	2.198675712827	0.302	0.02	2.2250738585072e-308	Upregulated	TRUE
COPB1	0	0.714175630131704	0.364	0.082	2.2250738585072e-308	Not Significant	TRUE
UACA	0	2.33073883044043	0.3	0.018	2.2250738585072e-308	Upregulated	TRUE
COMMD7	0	0.716503374726437	0.365	0.083	2.2250738585072e-308	Not Significant	TRUE
CALM3	0	0.278058416439874	0.472	0.19	2.2250738585072e-308	Not Significant	TRUE
DUSP23	0	1.42566559195761	0.326	0.045	2.2250738585072e-308	Upregulated	TRUE
IGKC	0	-1.64051399549403	0.24	0.521	2.2250738585072e-308	Downregulated	TRUE
STAT1	0	0.272483497445779	0.425	0.144	2.2250738585072e-308	Not Significant	TRUE
PCMT1	0	0.56961163077757	0.382	0.101	2.2250738585072e-308	Not Significant	TRUE
IGFBP4	0	1.74566094466323	0.314	0.033	2.2250738585072e-308	Upregulated	TRUE
ACAA2	0	1.70455102673911	0.319	0.038	2.2250738585072e-308	Upregulated	TRUE
XRCC6	0	0.236083448236801	0.438	0.157	2.2250738585072e-308	Not Significant	TRUE
SRP72	0	0.699560378739357	0.364	0.083	2.2250738585072e-308	Not Significant	TRUE
DYNC1H1	0	0.685107902178463	0.354	0.073	2.2250738585072e-308	Not Significant	TRUE
PCP4	0	3.6580160635746	0.289	0.008	2.2250738585072e-308	Upregulated	TRUE
VAMP3	0	1.68185387982663	0.313	0.033	2.2250738585072e-308	Upregulated	TRUE
LAP3	0	1.2770997544471	0.334	0.054	2.2250738585072e-308	Upregulated	TRUE
PLOD2	0	2.35267018332153	0.293	0.013	2.2250738585072e-308	Upregulated	TRUE
ZCRB1	0	1.00143242833824	0.346	0.066	2.2250738585072e-308	Upregulated	TRUE
MPG	0	0.965762074316639	0.352	0.072	2.2250738585072e-308	Not Significant	TRUE
METRNL	0	1.6317376027581	0.309	0.029	2.2250738585072e-308	Upregulated	TRUE
NUCB1	0	0.787767501610555	0.363	0.083	2.2250738585072e-308	Not Significant	TRUE
MFSD1	0	1.84755887695085	0.318	0.039	2.2250738585072e-308	Upregulated	TRUE
SSR1	0	0.491318201376582	0.394	0.115	2.2250738585072e-308	Not Significant	TRUE
UTRN	0	0.208245977874852	0.397	0.118	2.2250738585072e-308	Not Significant	TRUE
RBM17	0	0.3805912686551	0.391	0.112	2.2250738585072e-308	Not Significant	TRUE
SH3YL1	0	1.04147650144248	0.358	0.079	2.2250738585072e-308	Upregulated	TRUE
BNIP3L	0	0.962044851190011	0.351	0.072	2.2250738585072e-308	Not Significant	TRUE
UQCRC2	0	0.411512003203857	0.41	0.131	2.2250738585072e-308	Not Significant	TRUE
NUPR1	0	2.44223671026783	0.303	0.024	2.2250738585072e-308	Upregulated	TRUE
ATP6V0D1	0	0.87894979812118	0.355	0.076	2.2250738585072e-308	Not Significant	TRUE
UBE2A	0	0.643709778432724	0.367	0.089	2.2250738585072e-308	Not Significant	TRUE
ZSWIM7	0	1.02982455668023	0.345	0.067	2.2250738585072e-308	Upregulated	TRUE
STAG2	0	0.548717181365687	0.368	0.091	2.2250738585072e-308	Not Significant	TRUE
HN1	0	0.771876613463061	0.375	0.098	2.2250738585072e-308	Not Significant	TRUE
IL6ST	0	0.196707931409525	0.415	0.138	2.2250738585072e-308	Not Significant	TRUE
RRAS	0	2.63540984019165	0.291	0.014	2.2250738585072e-308	Upregulated	TRUE
ALDH9A1	0	1.28565582582331	0.335	0.059	2.2250738585072e-308	Upregulated	TRUE
SERPINB6	0	1.52220341224697	0.316	0.04	2.2250738585072e-308	Upregulated	TRUE
PKN2	0	0.593451186076544	0.347	0.071	2.2250738585072e-308	Not Significant	TRUE
ARPP19	0	0.424759305163323	0.382	0.107	2.2250738585072e-308	Not Significant	TRUE
EIF5A	0	0.251428981120391	0.439	0.164	2.2250738585072e-308	Not Significant	TRUE
CYBRD1	0	3.45105193312803	0.282	0.007	2.2250738585072e-308	Upregulated	TRUE
PSENEN	0	0.811437368211213	0.35	0.075	2.2250738585072e-308	Not Significant	TRUE
C1orf122	0	1.34529830914944	0.319	0.045	2.2250738585072e-308	Upregulated	TRUE
TM2D1	0	0.719963705149823	0.365	0.091	2.2250738585072e-308	Not Significant	TRUE
ACAP2	0	0.557369590373087	0.365	0.091	2.2250738585072e-308	Not Significant	TRUE
STOML2	0	0.9802793966986	0.339	0.065	2.2250738585072e-308	Not Significant	TRUE
SLTM	0	0.243765018533674	0.401	0.127	2.2250738585072e-308	Not Significant	TRUE
SPAG9	0	0.778888374308432	0.328	0.054	2.2250738585072e-308	Not Significant	TRUE
SERINC3	0	0.588412281170116	0.365	0.091	2.2250738585072e-308	Not Significant	TRUE
EIF3I	0	0.284074346282156	0.423	0.15	2.2250738585072e-308	Not Significant	TRUE
ECHDC2	0	1.43056513364225	0.319	0.046	2.2250738585072e-308	Upregulated	TRUE
TXNDC15	0	1.28621593820129	0.318	0.045	2.2250738585072e-308	Upregulated	TRUE
CWC15	0	0.385541401477798	0.386	0.113	2.2250738585072e-308	Not Significant	TRUE
PAFAH1B1	0	0.335474219603569	0.376	0.103	2.2250738585072e-308	Not Significant	TRUE
ACTG1	0	0.91731486279853	0.987	0.714	2.2250738585072e-308	Not Significant	TRUE
SMCO4	0	2.23390397175321	0.294	0.021	2.2250738585072e-308	Upregulated	TRUE
RAB4A	0	0.917195619446745	0.343	0.071	2.2250738585072e-308	Not Significant	TRUE
DDX46	0	0.15728162278042	0.42	0.148	2.2250738585072e-308	Not Significant	TRUE
EMC7	0	0.576238828484086	0.367	0.095	2.2250738585072e-308	Not Significant	TRUE
ANP32A	0	0.305632084728537	0.387	0.115	2.2250738585072e-308	Not Significant	TRUE
CFDP1	0	0.626409124054822	0.362	0.09	2.2250738585072e-308	Not Significant	TRUE
CAMK2N1	0	2.62283259227026	0.291	0.019	2.2250738585072e-308	Upregulated	TRUE
SPTAN1	0	0.593772323711599	0.354	0.082	2.2250738585072e-308	Not Significant	TRUE
NMB	0	2.89547225101508	0.298	0.026	2.2250738585072e-308	Upregulated	TRUE
MRPS26	0	0.811688481564778	0.354	0.082	2.2250738585072e-308	Not Significant	TRUE
PRPF4B	0	0.183354821859457	0.403	0.132	2.2250738585072e-308	Not Significant	TRUE
AIG1	0	1.82898139335152	0.302	0.031	2.2250738585072e-308	Upregulated	TRUE
PHB2	0	0.428269930081468	0.392	0.121	2.2250738585072e-308	Not Significant	TRUE
TNFRSF12A	0	2.78463020460229	0.285	0.014	2.2250738585072e-308	Upregulated	TRUE
SELENBP1	0	3.60396923049536	0.277	0.007	2.2250738585072e-308	Upregulated	TRUE
EMC3	0	0.880591788553316	0.34	0.07	2.2250738585072e-308	Not Significant	TRUE
PLSCR1	0	1.14412923628285	0.334	0.064	2.2250738585072e-308	Upregulated	TRUE
PSMC6	0	0.526792786206312	0.368	0.098	2.2250738585072e-308	Not Significant	TRUE
DIO2	0	4.3211128446488	0.276	0.006	2.2250738585072e-308	Upregulated	TRUE
IFT57	0	0.880430984029772	0.351	0.081	2.2250738585072e-308	Not Significant	TRUE
SLC17A5	0	2.68261799913712	0.286	0.016	2.2250738585072e-308	Upregulated	TRUE
PRSS23	0	2.53238677307252	0.299	0.029	2.2250738585072e-308	Upregulated	TRUE
ATP6AP1	0	1.23423233928688	0.321	0.052	2.2250738585072e-308	Upregulated	TRUE
ZDHHC2	0	1.93541414420162	0.299	0.03	2.2250738585072e-308	Upregulated	TRUE
CHID1	0	1.57131242869799	0.308	0.039	2.2250738585072e-308	Upregulated	TRUE
ZNF207	0	0.213504358209439	0.401	0.132	2.2250738585072e-308	Not Significant	TRUE
CCR7	0	-4.23550119581275	0.04	0.309	2.2250738585072e-308	Downregulated	TRUE
SUMO3	0	0.670421919300511	0.364	0.095	2.2250738585072e-308	Not Significant	TRUE
SLC44A1	0	1.94040392756463	0.297	0.028	2.2250738585072e-308	Upregulated	TRUE
ETS2	0	2.23417777081971	0.294	0.025	2.2250738585072e-308	Upregulated	TRUE
GNB1	0	0.686976081068223	0.34	0.072	2.2250738585072e-308	Not Significant	TRUE
EPRS	0	0.873457941416774	0.333	0.065	2.2250738585072e-308	Not Significant	TRUE
PHACTR2	0	0.792345513655871	0.329	0.061	2.2250738585072e-308	Not Significant	TRUE
MRPL13	0	1.05029347553281	0.324	0.056	2.2250738585072e-308	Upregulated	TRUE
FAM120A	0	1.13370088505504	0.318	0.05	2.2250738585072e-308	Upregulated	TRUE
M6PR	0	0.354571151813644	0.4	0.132	2.2250738585072e-308	Not Significant	TRUE
EPS8	0	2.93485197615336	0.278	0.01	2.2250738585072e-308	Upregulated	TRUE
HEXA	0	1.09672021778545	0.328	0.06	2.2250738585072e-308	Upregulated	TRUE
UBB	0	0.227567097795167	0.92	0.652	2.2250738585072e-308	Not Significant	TRUE
MIEN1	0	0.555913468910306	0.367	0.099	2.2250738585072e-308	Not Significant	TRUE
C17orf89	0	0.435361805649745	0.387	0.119	2.2250738585072e-308	Not Significant	TRUE
PRNP	0	0.858561302663481	0.342	0.074	2.2250738585072e-308	Not Significant	TRUE
MYL9	0	2.72370750562956	0.28	0.012	2.2250738585072e-308	Upregulated	TRUE
RTFDC1	0	0.457252778406981	0.376	0.108	2.2250738585072e-308	Not Significant	TRUE
ECH1	0	0.232668269560038	0.42	0.152	2.2250738585072e-308	Not Significant	TRUE
BCAM	0	2.97683779463375	0.278	0.01	2.2250738585072e-308	Upregulated	TRUE
POLR2F	0	0.391166097993672	0.386	0.118	2.2250738585072e-308	Not Significant	TRUE
SLC40A1	0	2.38317816071928	0.295	0.027	2.2250738585072e-308	Upregulated	TRUE
NAMPT	0	0.201592312206648	0.347	0.079	2.2250738585072e-308	Not Significant	TRUE
RBBP4	0	0.466903925371652	0.377	0.11	2.2250738585072e-308	Not Significant	TRUE
CNIH4	0	0.955277239286188	0.333	0.066	2.2250738585072e-308	Not Significant	TRUE
WDR1	0	0.338554403643481	0.396	0.129	2.2250738585072e-308	Not Significant	TRUE
DNAJC21	0	0.808841214653893	0.333	0.066	2.2250738585072e-308	Not Significant	TRUE
PDLIM4	0	2.91940162292035	0.277	0.01	2.2250738585072e-308	Upregulated	TRUE
MRPS33	0	0.58165357643226	0.368	0.101	2.2250738585072e-308	Not Significant	TRUE
RBPMS	0	2.97790051687639	0.275	0.008	2.2250738585072e-308	Upregulated	TRUE
RAB11FIP1	0	0.560693582720821	0.343	0.076	2.2250738585072e-308	Not Significant	TRUE
OS9	0	0.744906826293342	0.343	0.076	2.2250738585072e-308	Not Significant	TRUE
SPPL2A	0	0.873226382741347	0.333	0.066	2.2250738585072e-308	Not Significant	TRUE
ZFHX3	0	2.61521766963805	0.277	0.01	2.2250738585072e-308	Upregulated	TRUE
TBCB	0	0.353242560967229	0.388	0.121	2.2250738585072e-308	Not Significant	TRUE
GNAQ	0	1.99266217242999	0.291	0.024	2.2250738585072e-308	Upregulated	TRUE
PPM1G	0	0.37184998269451	0.372	0.106	2.2250738585072e-308	Not Significant	TRUE
UBE3A	0	0.814595277078705	0.333	0.067	2.2250738585072e-308	Not Significant	TRUE
IL32	0	-1.50213054985566	0.243	0.509	2.2250738585072e-308	Downregulated	TRUE
MT2A	0	0.76811690080129	0.714	0.448	2.2250738585072e-308	Not Significant	TRUE
METTL5	0	0.812198810407393	0.337	0.072	2.2250738585072e-308	Not Significant	TRUE
ITGAV	0	2.35484797772027	0.279	0.014	2.2250738585072e-308	Upregulated	TRUE
COPB2	0	1.20956061335419	0.311	0.046	2.2250738585072e-308	Upregulated	TRUE
PTTG1	0	1.34806132714117	0.318	0.053	2.2250738585072e-308	Upregulated	TRUE
UQCC2	0	1.01196921505899	0.327	0.062	2.2250738585072e-308	Upregulated	TRUE
FLNA	0	0.549954894737345	0.361	0.096	2.2250738585072e-308	Not Significant	TRUE
MEF2A	0	1.26056281401604	0.322	0.057	2.2250738585072e-308	Upregulated	TRUE
DAPL1	0	2.72966048222575	0.278	0.014	2.2250738585072e-308	Upregulated	TRUE
PAIP1	0	0.998289748665261	0.32	0.056	2.2250738585072e-308	Not Significant	TRUE
NDUFB6	0	0.560422798224123	0.366	0.102	2.2250738585072e-308	Not Significant	TRUE
SMC3	0	0.414780858508818	0.358	0.094	2.2250738585072e-308	Not Significant	TRUE
CTBP2	0	2.40353074082967	0.276	0.012	2.2250738585072e-308	Upregulated	TRUE
NFKBIA	0	0.631699793023277	0.634	0.37	2.2250738585072e-308	Not Significant	TRUE
DYNC1LI2	0	1.26678595481669	0.305	0.041	2.2250738585072e-308	Upregulated	TRUE
MED13	0	1.27993669457992	0.314	0.05	2.2250738585072e-308	Upregulated	TRUE
LINC00116	0	0.679499929034374	0.352	0.089	2.2250738585072e-308	Not Significant	TRUE
TFG	0	1.13953740177264	0.313	0.05	2.2250738585072e-308	Upregulated	TRUE
CISD2	0	0.782849280704999	0.337	0.074	2.2250738585072e-308	Not Significant	TRUE
CCT5	0	0.806807515797068	0.338	0.075	2.2250738585072e-308	Not Significant	TRUE
HINT1	0	0.419919862122463	0.919	0.656	2.2250738585072e-308	Not Significant	TRUE
YIPF3	0	1.09816399617451	0.314	0.051	2.2250738585072e-308	Upregulated	TRUE
PHLDA1	0	0.985975490420738	0.323	0.06	2.2250738585072e-308	Not Significant	TRUE
SPG21	0	0.887197020150882	0.338	0.075	2.2250738585072e-308	Not Significant	TRUE
RAD23A	0	0.225162853317766	0.405	0.142	2.2250738585072e-308	Not Significant	TRUE
CHMP2B	0	0.829901410299341	0.332	0.07	2.2250738585072e-308	Not Significant	TRUE
RPN1	0	1.04176416534044	0.315	0.053	2.2250738585072e-308	Upregulated	TRUE
NHP2	0	0.341259101547184	0.397	0.135	2.2250738585072e-308	Not Significant	TRUE
CCDC85B	0	0.164164797916528	0.437	0.175	2.2250738585072e-308	Not Significant	TRUE
PPP4C	0	0.278485440100194	0.387	0.125	2.2250738585072e-308	Not Significant	TRUE
TIMP2	0	2.02944252595835	0.281	0.019	2.2250738585072e-308	Upregulated	TRUE
ZFYVE21	0	2.19737613239608	0.282	0.02	2.2250738585072e-308	Upregulated	TRUE
IRF2BP2	0	0.555377512891003	0.35	0.089	2.2250738585072e-308	Not Significant	TRUE
GLS	0	0.397951050936209	0.362	0.101	2.2250738585072e-308	Not Significant	TRUE
APPL1	0	0.890500732837719	0.323	0.062	2.2250738585072e-308	Not Significant	TRUE
MOCS2	0	1.36938180790919	0.31	0.049	2.2250738585072e-308	Upregulated	TRUE
TMEM176B	0	3.4120323873888	0.271	0.01	2.2250738585072e-308	Upregulated	TRUE
TATDN1	0	0.684961331260095	0.354	0.093	2.2250738585072e-308	Not Significant	TRUE
PAK1	0	2.13734591235809	0.278	0.017	2.2250738585072e-308	Upregulated	TRUE
CCT2	0	0.617223710393189	0.349	0.088	2.2250738585072e-308	Not Significant	TRUE
HSPH1	0	0.186787996289232	0.428	0.167	2.2250738585072e-308	Not Significant	TRUE
COA3	0	1.10141739611416	0.319	0.058	2.2250738585072e-308	Upregulated	TRUE
ARFGAP3	0	1.27520715565566	0.301	0.04	2.2250738585072e-308	Upregulated	TRUE
MET	0	2.51229174665785	0.272	0.012	2.2250738585072e-308	Upregulated	TRUE
EFR3A	0	1.21753985905182	0.306	0.046	2.2250738585072e-308	Upregulated	TRUE
ERP44	0	0.608662552762669	0.351	0.091	2.2250738585072e-308	Not Significant	TRUE
SHOC2	0	0.353639034280522	0.359	0.099	2.2250738585072e-308	Not Significant	TRUE
FOS	0	0.768537293091681	0.801	0.541	2.2250738585072e-308	Not Significant	TRUE
BTG3	0	0.82524075627151	0.322	0.062	2.2250738585072e-308	Not Significant	TRUE
DNAJB11	0	1.03605332821613	0.315	0.056	2.2250738585072e-308	Upregulated	TRUE
LYRM2	0	0.93601436444448	0.321	0.062	2.2250738585072e-308	Not Significant	TRUE
MAGED2	0	1.04958693680703	0.322	0.063	2.2250738585072e-308	Upregulated	TRUE
SAR1A	0	0.343285855259469	0.386	0.127	2.2250738585072e-308	Not Significant	TRUE
TWF1	0	1.30753776519111	0.298	0.039	2.2250738585072e-308	Upregulated	TRUE
MTIF3	0	0.509343093828773	0.355	0.096	2.2250738585072e-308	Not Significant	TRUE
LMO7	0	1.75765455906912	0.293	0.034	2.2250738585072e-308	Upregulated	TRUE
C14orf119	0	0.745563550305238	0.336	0.077	2.2250738585072e-308	Not Significant	TRUE
BCL7C	0	1.01230615103939	0.311	0.052	2.2250738585072e-308	Upregulated	TRUE
SUPT4H1	0	0.419367079459983	0.373	0.114	2.2250738585072e-308	Not Significant	TRUE
RBBP7	0	0.60345252099058	0.344	0.085	2.2250738585072e-308	Not Significant	TRUE
UBE2K	0	0.679632337073031	0.33	0.072	2.2250738585072e-308	Not Significant	TRUE
SAR1B	0	0.908292685533364	0.317	0.059	2.2250738585072e-308	Not Significant	TRUE
C7orf55	0	1.05408341799417	0.323	0.065	2.2250738585072e-308	Upregulated	TRUE
SETX	0	0.448611090987915	0.35	0.092	2.2250738585072e-308	Not Significant	TRUE
NDUFS3	0	0.891401323579236	0.324	0.066	2.2250738585072e-308	Not Significant	TRUE
SDCCAG8	0	1.03337220320477	0.314	0.057	2.2250738585072e-308	Upregulated	TRUE
GPRC5A	0	2.66819574759356	0.267	0.01	2.2250738585072e-308	Upregulated	TRUE
RP11-347P5.1	0	-2.80535854233774	0.12	0.376	2.2250738585072e-308	Downregulated	TRUE
NFKBIZ	0	0.940691784429005	0.344	0.088	2.2250738585072e-308	Not Significant	TRUE
BBX	0	0.229075710768227	0.386	0.13	2.2250738585072e-308	Not Significant	TRUE
DAP	0	1.55091425549568	0.291	0.035	2.2250738585072e-308	Upregulated	TRUE
SIL1	0	1.9103049539117	0.281	0.025	2.2250738585072e-308	Upregulated	TRUE
NCOA4	0	0.899572789917597	0.32	0.064	2.2250738585072e-308	Not Significant	TRUE
GRB2	0	0.317582182350464	0.393	0.137	2.2250738585072e-308	Not Significant	TRUE
BDH2	0	1.80754294389387	0.284	0.028	2.2250738585072e-308	Upregulated	TRUE
CBR1	0	1.83643458442601	0.285	0.029	2.2250738585072e-308	Upregulated	TRUE
THOC7	0	0.488557971483903	0.35	0.095	2.2250738585072e-308	Not Significant	TRUE
CLDN1	0	1.93154749658048	0.278	0.023	2.2250738585072e-308	Upregulated	TRUE
C6orf62	0	0.26362736072475	0.387	0.132	2.2250738585072e-308	Not Significant	TRUE
ECHDC1	0	0.731811968002329	0.331	0.076	2.2250738585072e-308	Not Significant	TRUE
EIF4H	0	0.307813904630409	0.377	0.122	2.2250738585072e-308	Not Significant	TRUE
ERGIC2	0	0.460970413056821	0.358	0.103	2.2250738585072e-308	Not Significant	TRUE
ALDH2	0	2.7965887844069	0.268	0.013	2.2250738585072e-308	Upregulated	TRUE
FKBP8	0	0.152503257023379	0.411	0.156	2.2250738585072e-308	Not Significant	TRUE
URI1	0	0.440433560214332	0.349	0.094	2.2250738585072e-308	Not Significant	TRUE
MT1X	0	1.031100856752	0.544	0.29	2.2250738585072e-308	Upregulated	TRUE
DNAJC19	0	0.302343807208956	0.374	0.12	2.2250738585072e-308	Not Significant	TRUE
LSM6	0	0.254816754992664	0.393	0.139	2.2250738585072e-308	Not Significant	TRUE
RPA3	0	0.271833254838707	0.396	0.142	2.2250738585072e-308	Not Significant	TRUE
SURF1	0	0.70037361585766	0.333	0.079	2.2250738585072e-308	Not Significant	TRUE
HSD17B12	0	1.09440384995495	0.304	0.05	2.2250738585072e-308	Upregulated	TRUE
ARHGAP5	0	1.17066261557758	0.307	0.053	2.2250738585072e-308	Upregulated	TRUE
SPINT1	0	2.44774242037526	0.267	0.013	2.2250738585072e-308	Upregulated	TRUE
MT1F	0	2.59353330798752	0.334	0.08	2.2250738585072e-308	Upregulated	TRUE
SDF2	0	0.74569710527943	0.328	0.074	2.2250738585072e-308	Not Significant	TRUE
C19orf33	0	2.74557207277111	0.266	0.012	2.2250738585072e-308	Upregulated	TRUE
PLXNB2	0	2.72887414868369	0.263	0.009	2.2250738585072e-308	Upregulated	TRUE
MS4A6A	0	3.41154242307119	0.283	0.029	2.2250738585072e-308	Upregulated	TRUE
CRTAP	0	1.41819266042727	0.29	0.037	2.2250738585072e-308	Upregulated	TRUE
HDDC2	0	0.791712480029095	0.33	0.077	2.2250738585072e-308	Not Significant	TRUE
MYL6B	0	1.91185752046656	0.28	0.027	2.2250738585072e-308	Upregulated	TRUE
SNF8	0	0.790964007211227	0.323	0.07	2.2250738585072e-308	Not Significant	TRUE
MRPL27	0	1.2662808028709	0.298	0.045	2.2250738585072e-308	Upregulated	TRUE
COPA	0	0.769224899428947	0.316	0.064	2.2250738585072e-308	Not Significant	TRUE
ZNF638	0	0.320215729631509	0.353	0.101	2.2250738585072e-308	Not Significant	TRUE
HSPA9	0	0.492381237009263	0.353	0.101	2.2250738585072e-308	Not Significant	TRUE
IGSF1	0	2.31236611548157	0.27	0.018	2.2250738585072e-308	Upregulated	TRUE
TESC	0	3.29771116205345	0.27	0.018	2.2250738585072e-308	Upregulated	TRUE
TRIP11	0	0.771798374442576	0.316	0.064	2.2250738585072e-308	Not Significant	TRUE
BLOC1S6	0	0.91751219856801	0.311	0.059	2.2250738585072e-308	Not Significant	TRUE
PYCARD	0	1.26699232124666	0.334	0.082	2.2250738585072e-308	Upregulated	TRUE
MAP2K2	0	0.92529625266039	0.308	0.056	2.2250738585072e-308	Not Significant	TRUE
TPM4	0	0.607498448604325	0.389	0.137	2.2250738585072e-308	Not Significant	TRUE
COMMD1	0	1.02815442422407	0.303	0.052	2.2250738585072e-308	Upregulated	TRUE
SPARC	0	2.05921576088867	0.268	0.017	2.2250738585072e-308	Upregulated	TRUE
CYB5A	0	1.09793604657435	0.309	0.058	2.2250738585072e-308	Upregulated	TRUE
ZNF486	0	2.72327598380531	0.265	0.014	2.2250738585072e-308	Upregulated	TRUE
CHMP3	0	0.573560773450161	0.343	0.093	2.2250738585072e-308	Not Significant	TRUE
ZNF148	0	0.761545072356622	0.32	0.07	2.2250738585072e-308	Not Significant	TRUE
ANAPC13	0	0.988838549639377	0.318	0.068	2.2250738585072e-308	Not Significant	TRUE
NUDCD2	0	0.716198534402449	0.324	0.074	2.2250738585072e-308	Not Significant	TRUE
COPS6	0	0.318730323779273	0.366	0.116	2.2250738585072e-308	Not Significant	TRUE
CBX5	0	0.730640859992608	0.32	0.07	2.2250738585072e-308	Not Significant	TRUE
PAPOLA	0	-0.183841146064616	0.472	0.222	2.2250738585072e-308	Not Significant	TRUE
WASL	0	1.78736690587818	0.271	0.022	2.2250738585072e-308	Upregulated	TRUE
PSMD7	0	0.524255013527692	0.34	0.091	2.2250738585072e-308	Not Significant	TRUE
RAB25	0	2.58023777205664	0.258	0.009	2.2250738585072e-308	Upregulated	TRUE
CIR1	0	0.321211514405818	0.357	0.108	2.2250738585072e-308	Not Significant	TRUE
FGD5-AS1	0	1.0258097229631	0.298	0.049	2.2250738585072e-308	Upregulated	TRUE
SUGT1	0	0.821623579338989	0.309	0.06	2.2250738585072e-308	Not Significant	TRUE
SCAMP2	0	0.686104456230308	0.326	0.077	2.2250738585072e-308	Not Significant	TRUE
RALBP1	0	0.681157250630255	0.316	0.067	2.2250738585072e-308	Not Significant	TRUE
ASPH	0	2.02609774048903	0.267	0.019	2.2250738585072e-308	Upregulated	TRUE
AKR7A2	0	1.08850770981783	0.3	0.052	2.2250738585072e-308	Upregulated	TRUE
CAMLG	0	0.243364310351453	0.377	0.129	2.2250738585072e-308	Not Significant	TRUE
MCTS1	0	0.666869652852799	0.327	0.079	2.2250738585072e-308	Not Significant	TRUE
PHLDA2	0	2.44327680323513	0.265	0.017	2.2250738585072e-308	Upregulated	TRUE
COPS2	0	0.738911774604003	0.313	0.065	2.2250738585072e-308	Not Significant	TRUE
C16orf89	0	4.22442464800705	0.253	0.005	2.2250738585072e-308	Upregulated	TRUE
C19orf24	0	0.308006741105722	0.369	0.121	2.2250738585072e-308	Not Significant	TRUE
FAAP20	0	0.378826815620836	0.361	0.114	2.2250738585072e-308	Not Significant	TRUE
RNF187	0	0.657115738735612	0.329	0.082	2.2250738585072e-308	Not Significant	TRUE
LSM2	0	0.418023108011956	0.35	0.103	2.2250738585072e-308	Not Significant	TRUE
PPIL4	0	0.650864464702716	0.32	0.073	2.2250738585072e-308	Not Significant	TRUE
STXBP6	0	3.42797419421112	0.254	0.007	2.2250738585072e-308	Upregulated	TRUE
TRAPPC2L	0	0.625712699845841	0.328	0.081	2.2250738585072e-308	Not Significant	TRUE
STMN1	0	1.15396526575034	0.34	0.094	2.2250738585072e-308	Upregulated	TRUE
FUNDC2	0	0.517650934141489	0.337	0.091	2.2250738585072e-308	Not Significant	TRUE
CRYAB	0	2.90335998630939	0.264	0.018	2.2250738585072e-308	Upregulated	TRUE
CAPN2	0	0.526340463160026	0.329	0.083	2.2250738585072e-308	Not Significant	TRUE
H3F3A	0	0.605678898778795	0.978	0.732	2.2250738585072e-308	Not Significant	TRUE
ODC1	0	0.463545291298377	0.361	0.115	2.2250738585072e-308	Not Significant	TRUE
MAP4	0	0.848274075728942	0.294	0.048	2.2250738585072e-308	Not Significant	TRUE
PDE5A	0	2.43829080718622	0.258	0.012	2.2250738585072e-308	Upregulated	TRUE
THYN1	0	0.797860060790124	0.317	0.071	2.2250738585072e-308	Not Significant	TRUE
VEZT	0	1.10029087974477	0.293	0.047	2.2250738585072e-308	Upregulated	TRUE
EBPL	0	0.794342788077468	0.322	0.076	2.2250738585072e-308	Not Significant	TRUE
CASC4	0	1.01561976109376	0.292	0.046	2.2250738585072e-308	Upregulated	TRUE
DERL2	0	0.788782614313963	0.314	0.068	2.2250738585072e-308	Not Significant	TRUE
ATXN10	0	0.86115116743321	0.311	0.065	2.2250738585072e-308	Not Significant	TRUE
CRIP2	0	1.40912511274509	0.28	0.035	2.2250738585072e-308	Upregulated	TRUE
MRPL34	0	0.479806780077162	0.338	0.093	2.2250738585072e-308	Not Significant	TRUE
PSMD4	0	0.327100468756703	0.36	0.115	2.2250738585072e-308	Not Significant	TRUE
PDCD6IP	0	0.671236599330654	0.315	0.07	2.2250738585072e-308	Not Significant	TRUE
SRA1	0	1.01819625779514	0.295	0.05	2.2250738585072e-308	Upregulated	TRUE
CYC1	0	0.745096983961902	0.32	0.075	2.2250738585072e-308	Not Significant	TRUE
TSPAN4	0	2.25269507473544	0.259	0.014	2.2250738585072e-308	Upregulated	TRUE
FARP1	0	2.38814927094391	0.256	0.011	2.2250738585072e-308	Upregulated	TRUE
SELL	0	-3.14387126190974	0.104	0.348	2.2250738585072e-308	Downregulated	TRUE
SENP6	0	0.458853910211432	0.323	0.079	2.2250738585072e-308	Not Significant	TRUE
IGBP1	0	0.280272401948038	0.375	0.131	2.2250738585072e-308	Not Significant	TRUE
DECR1	0	0.621253575794414	0.327	0.083	2.2250738585072e-308	Not Significant	TRUE
KLHDC2	0	0.743006034422758	0.323	0.079	2.2250738585072e-308	Not Significant	TRUE
DNAJC7	0	0.32457572151022	0.351	0.107	2.2250738585072e-308	Not Significant	TRUE
MT-ND1	0	0.280754714664223	0.976	0.732	2.2250738585072e-308	Not Significant	TRUE
AFF1	0	1.35640970858064	0.275	0.032	2.2250738585072e-308	Upregulated	TRUE
LTBP3	0	1.32780181685216	0.288	0.045	2.2250738585072e-308	Upregulated	TRUE
PTEN	0	0.368406196359371	0.349	0.106	2.2250738585072e-308	Not Significant	TRUE
TIAL1	0	0.18819563063519	0.36	0.117	2.2250738585072e-308	Not Significant	TRUE
FNDC3A	0	1.19483300752635	0.282	0.039	2.2250738585072e-308	Upregulated	TRUE
SARS	0	0.503784306639596	0.335	0.093	2.2250738585072e-308	Not Significant	TRUE
NIPBL	0	0.24482321369331	0.342	0.1	2.2250738585072e-308	Not Significant	TRUE
PPP1R10	0	0.441335036172264	0.328	0.086	2.2250738585072e-308	Not Significant	TRUE
CREB3L2	0	1.35115271287711	0.279	0.037	2.2250738585072e-308	Upregulated	TRUE
VCP	0	0.476688749684296	0.329	0.087	2.2250738585072e-308	Not Significant	TRUE
PTS	0	1.55255871679568	0.276	0.034	2.2250738585072e-308	Upregulated	TRUE
ZNF428	0	0.569234358283507	0.329	0.087	2.2250738585072e-308	Not Significant	TRUE
ARMC10	0	1.07343903751608	0.293	0.051	2.2250738585072e-308	Upregulated	TRUE
CLIP1	0	0.832757757174189	0.297	0.055	2.2250738585072e-308	Not Significant	TRUE
TMEM107	0	1.30193015472998	0.295	0.053	2.2250738585072e-308	Upregulated	TRUE
TMEM245	0	1.38500357610116	0.283	0.041	2.2250738585072e-308	Upregulated	TRUE
ARL8B	0	1.21949068770152	0.281	0.04	2.2250738585072e-308	Upregulated	TRUE
MTCH2	0	1.35590347140975	0.28	0.039	2.2250738585072e-308	Upregulated	TRUE
PPP1R15A	0	0.37382437740698	0.464	0.223	2.2250738585072e-308	Not Significant	TRUE
PDXK	0	1.51184507991124	0.274	0.033	2.2250738585072e-308	Upregulated	TRUE
AIF1	0	2.69644855308615	0.325	0.084	2.2250738585072e-308	Upregulated	TRUE
UBE2H	0	0.91162902050105	0.292	0.051	2.2250738585072e-308	Not Significant	TRUE
TJP1	0	2.32846649577274	0.251	0.01	2.2250738585072e-308	Upregulated	TRUE
BRD7	0	0.658641696791193	0.31	0.069	2.2250738585072e-308	Not Significant	TRUE
NDUFA10	0	0.508654474047391	0.326	0.086	2.2250738585072e-308	Not Significant	TRUE
GRAMD3	0	1.66395814433411	0.267	0.027	2.2250738585072e-308	Upregulated	TRUE
CDKN1A	0	1.79741622973047	0.275	0.035	2.2250738585072e-308	Upregulated	TRUE
PPP2CB	0	1.84442329680816	0.261	0.021	2.2250738585072e-308	Upregulated	TRUE
DENR	0	0.399893290176364	0.334	0.094	2.2250738585072e-308	Not Significant	TRUE
HECTD1	0	0.526071810591547	0.329	0.089	2.2250738585072e-308	Not Significant	TRUE
MAN1A2	0	0.774586662380992	0.297	0.057	2.2250738585072e-308	Not Significant	TRUE
EIF2A	0	0.158235548424978	0.374	0.134	2.2250738585072e-308	Not Significant	TRUE
HIST1H2AC	0	0.941465727308857	0.305	0.065	2.2250738585072e-308	Not Significant	TRUE
PSMB7	0	0.316917056109237	0.353	0.113	2.2250738585072e-308	Not Significant	TRUE
DNAJC1	0	0.534184419489901	0.309	0.069	2.2250738585072e-308	Not Significant	TRUE
METAP2	0	0.249229812016074	0.358	0.118	2.2250738585072e-308	Not Significant	TRUE
SUPT16H	0	0.624338687199825	0.309	0.069	2.2250738585072e-308	Not Significant	TRUE
MAFB	0	2.98106455673352	0.25	0.01	2.2250738585072e-308	Upregulated	TRUE
EMC10	0	0.388839849761129	0.348	0.108	2.2250738585072e-308	Not Significant	TRUE
EIF2AK2	0	0.31175886118623	0.326	0.087	2.2250738585072e-308	Not Significant	TRUE
PROS1	0	2.34579307706956	0.251	0.012	2.2250738585072e-308	Upregulated	TRUE
CD14	0	4.01967194800489	0.248	0.009	2.2250738585072e-308	Upregulated	TRUE
NONO	0	0.196610350336173	0.366	0.127	2.2250738585072e-308	Not Significant	TRUE
GAS6	0	2.07313537225501	0.254	0.015	2.2250738585072e-308	Upregulated	TRUE
GSPT1	0	0.210146445194643	0.348	0.109	2.2250738585072e-308	Not Significant	TRUE
CD68	0	3.35043104237418	0.253	0.014	2.2250738585072e-308	Upregulated	TRUE
RIOK3	0	0.761608934762619	0.299	0.06	2.2250738585072e-308	Not Significant	TRUE
FCGBP	0	3.39316471104931	0.251	0.012	2.2250738585072e-308	Upregulated	TRUE
SRSF4	0	0.217347901785287	0.341	0.103	2.2250738585072e-308	Not Significant	TRUE
BOD1L1	0	0.145526463157523	0.34	0.102	2.2250738585072e-308	Not Significant	TRUE
NRP2	0	1.07761025994853	0.262	0.024	2.2250738585072e-308	Upregulated	TRUE
LRRK2	0	1.94110448992902	0.256	0.018	2.2250738585072e-308	Upregulated	TRUE
CDK4	0	1.29256216728718	0.278	0.04	2.2250738585072e-308	Upregulated	TRUE
POLE4	0	0.334856919379332	0.35	0.112	2.2250738585072e-308	Not Significant	TRUE
PLEKHB2	0	0.774515507718745	0.305	0.067	2.2250738585072e-308	Not Significant	TRUE
ANXA3	0	2.98404331775698	0.247	0.009	2.2250738585072e-308	Upregulated	TRUE
FAM13A	0	2.73796123314607	0.248	0.01	2.2250738585072e-308	Upregulated	TRUE
ADH5	0	0.751417891213677	0.31	0.072	2.2250738585072e-308	Not Significant	TRUE
SMIM15	0	0.831563771652827	0.299	0.061	2.2250738585072e-308	Not Significant	TRUE
CAPRIN1	0	0.829902068230546	0.291	0.053	2.2250738585072e-308	Not Significant	TRUE
FKBP3	0	0.696389824125726	0.308	0.07	2.2250738585072e-308	Not Significant	TRUE
EIF3J	0	0.177604106802752	0.359	0.121	2.2250738585072e-308	Not Significant	TRUE
QKI	0	1.15430749739357	0.281	0.044	2.2250738585072e-308	Upregulated	TRUE
METTL23	0	0.374911663305704	0.34	0.103	2.2250738585072e-308	Not Significant	TRUE
CDC27	0	1.4523315973207	0.268	0.031	2.2250738585072e-308	Upregulated	TRUE
PSMG1	0	1.92230814506238	0.259	0.022	2.2250738585072e-308	Upregulated	TRUE
RANBP2	0	0.642713774177905	0.308	0.071	2.2250738585072e-308	Not Significant	TRUE
PALLD	0	2.3081224986557	0.25	0.013	2.2250738585072e-308	Upregulated	TRUE
SORBS2	0	3.29140531244138	0.246	0.009	2.2250738585072e-308	Upregulated	TRUE
UFL1	0	0.947102699948672	0.291	0.054	2.2250738585072e-308	Not Significant	TRUE
KMT2C	0	0.42899800652349	0.312	0.075	2.2250738585072e-308	Not Significant	TRUE
ARMCX2	0	3.08436441354263	0.247	0.01	2.2250738585072e-308	Upregulated	TRUE
FAM50A	0	0.7145910978071	0.301	0.064	2.2250738585072e-308	Not Significant	TRUE
PEX2	0	0.937204583758713	0.293	0.056	2.2250738585072e-308	Not Significant	TRUE
WAC	0	0.155802151848992	0.349	0.112	2.2250738585072e-308	Not Significant	TRUE
RP11-532F12.5	0	3.21822719777031	0.245	0.008	2.2250738585072e-308	Upregulated	TRUE
ETFA	0	0.832357599380886	0.3	0.063	2.2250738585072e-308	Not Significant	TRUE
MAF	0	0.479004710408285	0.312	0.075	2.2250738585072e-308	Not Significant	TRUE
CACYBP	0	0.100364604945226	0.404	0.168	2.2250738585072e-308	Not Significant	TRUE
ADSS	0	0.373662337968701	0.326	0.09	2.2250738585072e-308	Not Significant	TRUE
ATL2	0	1.74912639556709	0.262	0.026	2.2250738585072e-308	Upregulated	TRUE
FAM213A	0	1.94807599617108	0.257	0.021	2.2250738585072e-308	Upregulated	TRUE
IGFBP6	0	2.93738523356646	0.258	0.022	2.2250738585072e-308	Upregulated	TRUE
MAP3K1	0	0.850759616957112	0.291	0.055	2.2250738585072e-308	Not Significant	TRUE
LST1	0	2.26837263349463	0.287	0.051	2.2250738585072e-308	Upregulated	TRUE
GJA1	0	2.6265530861376	0.246	0.01	2.2250738585072e-308	Upregulated	TRUE
UBE2V2	0	0.519117601224361	0.32	0.084	2.2250738585072e-308	Not Significant	TRUE
YME1L1	0	0.507984884527652	0.319	0.083	2.2250738585072e-308	Not Significant	TRUE
JKAMP	0	0.983332857112037	0.29	0.054	2.2250738585072e-308	Not Significant	TRUE
IGSF6	0	2.96539904251158	0.249	0.013	2.2250738585072e-308	Upregulated	TRUE
SPAG7	0	0.661147672690298	0.311	0.075	2.2250738585072e-308	Not Significant	TRUE
MBD2	0	0.831165762112922	0.29	0.054	2.2250738585072e-308	Not Significant	TRUE
CXADR	0	3.1091400563423	0.243	0.007	2.2250738585072e-308	Upregulated	TRUE
ANP32E	0	0.299832092154842	0.339	0.104	2.2250738585072e-308	Not Significant	TRUE
PSMD1	0	0.972956304345041	0.28	0.045	2.2250738585072e-308	Not Significant	TRUE
TCP1	0	0.38169135978621	0.342	0.107	2.2250738585072e-308	Not Significant	TRUE
ACSL3	0	1.19179358813117	0.274	0.039	2.2250738585072e-308	Upregulated	TRUE
YIPF6	0	1.27043995306893	0.276	0.041	2.2250738585072e-308	Upregulated	TRUE
MAP3K2	0	0.582942353608062	0.304	0.069	2.2250738585072e-308	Not Significant	TRUE
SLC25A36	0	0.837098495597397	0.293	0.058	2.2250738585072e-308	Not Significant	TRUE
UPP1	0	1.1702901471837	0.292	0.057	2.2250738585072e-308	Upregulated	TRUE
TAOK3	0	0.122624187849805	0.367	0.132	2.2250738585072e-308	Not Significant	TRUE
IMP3	0	0.151176250231142	0.364	0.129	2.2250738585072e-308	Not Significant	TRUE
MPLKIP	0	0.482590842911297	0.321	0.087	2.2250738585072e-308	Not Significant	TRUE
TCEAL3	0	1.82101720679384	0.26	0.026	2.2250738585072e-308	Upregulated	TRUE
EMC4	0	0.40173657787244	0.331	0.097	2.2250738585072e-308	Not Significant	TRUE
SREK1	0	0.52242762906709	0.31	0.076	2.2250738585072e-308	Not Significant	TRUE
HSPA4	0	0.534017967306717	0.31	0.076	2.2250738585072e-308	Not Significant	TRUE
VBP1	0	0.50786865881486	0.316	0.082	2.2250738585072e-308	Not Significant	TRUE
NDUFV1	0	0.751483728858236	0.305	0.071	2.2250738585072e-308	Not Significant	TRUE
MRPS16	0	0.858306161953786	0.294	0.06	2.2250738585072e-308	Not Significant	TRUE
RAB27A	0	0.780822760164477	0.3	0.066	2.2250738585072e-308	Not Significant	TRUE
AP2B1	0	0.53158025328767	0.309	0.075	2.2250738585072e-308	Not Significant	TRUE
TUBA1C	0	1.6811124664002	0.258	0.025	2.2250738585072e-308	Upregulated	TRUE
SNW1	0	0.32933625901058	0.328	0.095	2.2250738585072e-308	Not Significant	TRUE
DNAJA2	0	0.313789726751025	0.331	0.098	2.2250738585072e-308	Not Significant	TRUE
PSMD14	0	0.984652041612807	0.282	0.049	2.2250738585072e-308	Not Significant	TRUE
PFDN1	0	0.591793381805403	0.307	0.074	2.2250738585072e-308	Not Significant	TRUE
TMEM106B	0	0.888966347251591	0.293	0.06	2.2250738585072e-308	Not Significant	TRUE
PSMC3	0	0.742452755693269	0.299	0.066	2.2250738585072e-308	Not Significant	TRUE
TUBGCP2	0	0.739605630533847	0.29	0.057	2.2250738585072e-308	Not Significant	TRUE
LGMN	0	2.81397773274795	0.248	0.015	2.2250738585072e-308	Upregulated	TRUE
NT5C	0	0.207300170232778	0.349	0.116	2.2250738585072e-308	Not Significant	TRUE
AP1M2	0	3.45711861905913	0.237	0.004	2.2250738585072e-308	Upregulated	TRUE
ARMCX6	0	1.55455146762953	0.275	0.043	2.2250738585072e-308	Upregulated	TRUE
MNDA	0	2.29230533837927	0.258	0.026	2.2250738585072e-308	Upregulated	TRUE
TSPAN31	0	1.40366972647488	0.267	0.035	2.2250738585072e-308	Upregulated	TRUE
IVD	0	1.63633649461604	0.26	0.028	2.2250738585072e-308	Upregulated	TRUE
C20orf24	0	0.318038160056784	0.331	0.099	2.2250738585072e-308	Not Significant	TRUE
TXNDC12	0	0.499393320759867	0.317	0.085	2.2250738585072e-308	Not Significant	TRUE
CD302	0	3.43000443825144	0.238	0.006	2.2250738585072e-308	Upregulated	TRUE
RNF144B	0	2.2869982936156	0.247	0.015	2.2250738585072e-308	Upregulated	TRUE
CCDC90B	0	0.566298591689671	0.308	0.076	2.2250738585072e-308	Not Significant	TRUE
IL18	0	3.35821116986552	0.239	0.007	2.2250738585072e-308	Upregulated	TRUE
CXCL16	0	2.68341474488214	0.246	0.014	2.2250738585072e-308	Upregulated	TRUE
MAPK1	0	0.70024232013587	0.29	0.058	2.2250738585072e-308	Not Significant	TRUE
TIMMDC1	0	1.1203640212367	0.276	0.045	2.2250738585072e-308	Upregulated	TRUE
PDAP1	0	0.282681098797958	0.333	0.102	2.2250738585072e-308	Not Significant	TRUE
HDGF	0	1.01241489231504	0.272	0.041	2.2250738585072e-308	Upregulated	TRUE
IL7R	0	-2.43039454768753	0.16	0.391	2.2250738585072e-308	Downregulated	TRUE
RPL26L1	0	1.08542722137635	0.273	0.042	2.2250738585072e-308	Upregulated	TRUE
SLPI	0	2.46046841131863	0.262	0.031	2.2250738585072e-308	Upregulated	TRUE
TSEN34	0	1.15307532076922	0.271	0.04	2.2250738585072e-308	Upregulated	TRUE
AK2	0	0.844656777371283	0.293	0.062	2.2250738585072e-308	Not Significant	TRUE
HINT2	0	0.943825246579917	0.286	0.055	2.2250738585072e-308	Not Significant	TRUE
MBTPS1	0	0.717685524260117	0.294	0.063	2.2250738585072e-308	Not Significant	TRUE
EMC6	0	0.52078802341801	0.309	0.078	2.2250738585072e-308	Not Significant	TRUE
RALY	0	0.206463042888314	0.36	0.129	2.2250738585072e-308	Not Significant	TRUE
UBE2R2	0	0.954986694779098	0.277	0.047	2.2250738585072e-308	Not Significant	TRUE
CUX1	0	1.27710136266059	0.263	0.033	2.2250738585072e-308	Upregulated	TRUE
ATP6V1B2	0	1.38766881098354	0.272	0.042	2.2250738585072e-308	Upregulated	TRUE
CDK2AP2	0	0.449347793860101	0.324	0.094	2.2250738585072e-308	Not Significant	TRUE
ATP2A2	0	1.70306150209967	0.253	0.023	2.2250738585072e-308	Upregulated	TRUE
PBX1	0	3.03613584676837	0.237	0.007	2.2250738585072e-308	Upregulated	TRUE
RRAGA	0	0.861020075100557	0.29	0.06	2.2250738585072e-308	Not Significant	TRUE
TSG101	0	0.682242536981622	0.295	0.065	2.2250738585072e-308	Not Significant	TRUE
MS4A7	0	3.85335235019216	0.244	0.014	2.2250738585072e-308	Upregulated	TRUE
MGMT	0	0.52500200373833	0.312	0.082	2.2250738585072e-308	Not Significant	TRUE
KPNB1	0	0.135692083688619	0.345	0.115	2.2250738585072e-308	Not Significant	TRUE
ARF3	0	1.09848522284946	0.272	0.043	2.2250738585072e-308	Upregulated	TRUE
TMEM18	0	1.27555811349234	0.269	0.04	2.2250738585072e-308	Upregulated	TRUE
AGPAT2	0	1.42469195726596	0.26	0.031	2.2250738585072e-308	Upregulated	TRUE
BAD	0	1.41510264989684	0.264	0.035	2.2250738585072e-308	Upregulated	TRUE
MGP	0	1.96232997595804	0.263	0.034	2.2250738585072e-308	Upregulated	TRUE
C12orf49	0	1.48035794305121	0.264	0.035	2.2250738585072e-308	Upregulated	TRUE
HCFC1R1	0	1.39901529361443	0.267	0.038	2.2250738585072e-308	Upregulated	TRUE
FBXL5	0	0.7567964638313	0.289	0.06	2.2250738585072e-308	Not Significant	TRUE
PLXDC2	0	2.47404908800413	0.24	0.011	2.2250738585072e-308	Upregulated	TRUE
BTG1	0	-2.18767629713026	0.65	0.879	2.2250738585072e-308	Downregulated	TRUE
TMX1	0	0.528277668766216	0.31	0.081	2.2250738585072e-308	Not Significant	TRUE
STRA13	0	0.603107827739983	0.303	0.074	2.2250738585072e-308	Not Significant	TRUE
SEC14L1	0	0.858848178050332	0.278	0.05	2.2250738585072e-308	Not Significant	TRUE
ILF3	0	0.183288136984183	0.332	0.104	2.2250738585072e-308	Not Significant	TRUE
ABI2	0	1.3204039381928	0.261	0.033	2.2250738585072e-308	Upregulated	TRUE
CITED2	0	0.335342211751435	0.397	0.169	2.2250738585072e-308	Not Significant	TRUE
THOC2	0	0.337535063206786	0.322	0.094	2.2250738585072e-308	Not Significant	TRUE
ZMYND11	0	1.09921654838112	0.27	0.042	2.2250738585072e-308	Upregulated	TRUE
PPP1R7	0	0.593481244783423	0.304	0.076	2.2250738585072e-308	Not Significant	TRUE
C16orf13	0	0.138647251645543	0.353	0.125	2.2250738585072e-308	Not Significant	TRUE
GLRX	0	0.63152946172133	0.342	0.115	2.2250738585072e-308	Not Significant	TRUE
RAD23B	0	0.945217380928507	0.276	0.049	2.2250738585072e-308	Not Significant	TRUE
HTATIP2	0	0.98486106978075	0.277	0.05	2.2250738585072e-308	Not Significant	TRUE
EI24	0	1.11118106855519	0.273	0.046	2.2250738585072e-308	Upregulated	TRUE
ST3GAL5	0	1.43247612337204	0.264	0.037	2.2250738585072e-308	Upregulated	TRUE
PHF20L1	0	0.326026926121673	0.314	0.087	2.2250738585072e-308	Not Significant	TRUE
MIA3	0	0.457044525241685	0.305	0.078	2.2250738585072e-308	Not Significant	TRUE
HIST1H1C	0	0.587305170885106	0.305	0.078	2.2250738585072e-308	Not Significant	TRUE
TPP1	0	0.807003164440187	0.299	0.072	2.2250738585072e-308	Not Significant	TRUE
TMOD3	0	0.461153219636403	0.301	0.074	2.2250738585072e-308	Not Significant	TRUE
LARP1	0	0.882937753731407	0.276	0.05	2.2250738585072e-308	Not Significant	TRUE
PSMB4	0	0.410851008398527	0.32	0.094	2.2250738585072e-308	Not Significant	TRUE
SDHC	0	0.45544503883201	0.325	0.099	2.2250738585072e-308	Not Significant	TRUE
MORN2	0	2.97794351959938	0.234	0.008	2.2250738585072e-308	Upregulated	TRUE
NIFK	0	0.437985376263447	0.312	0.086	2.2250738585072e-308	Not Significant	TRUE
CLPTM1L	0	1.25856127401683	0.262	0.036	2.2250738585072e-308	Upregulated	TRUE
ADGRG1	0	1.56473259494142	0.248	0.022	2.2250738585072e-308	Upregulated	TRUE
PRMT1	0	0.363678630070152	0.324	0.098	2.2250738585072e-308	Not Significant	TRUE
DDX1	0	0.820017979891792	0.282	0.056	2.2250738585072e-308	Not Significant	TRUE
ATG3	0	0.710239744800566	0.292	0.066	2.2250738585072e-308	Not Significant	TRUE
FAM173A	0	0.674439068647846	0.29	0.064	2.2250738585072e-308	Not Significant	TRUE
MRPS7	0	0.605435585804803	0.3	0.074	2.2250738585072e-308	Not Significant	TRUE
MMP24-AS1	0	0.56473092210584	0.303	0.077	2.2250738585072e-308	Not Significant	TRUE
XPO1	0	0.310758716488233	0.311	0.086	2.2250738585072e-308	Not Significant	TRUE
TMF1	0	0.301610408481971	0.311	0.086	2.2250738585072e-308	Not Significant	TRUE
CLEC7A	0	3.4333221966311	0.233	0.008	2.2250738585072e-308	Upregulated	TRUE
ZC3H13	0	0.306149968956913	0.316	0.091	2.2250738585072e-308	Not Significant	TRUE
CHMP4A	0	-0.101531018216609	0.394	0.169	2.2250738585072e-308	Not Significant	TRUE
ATP6V1E1	0	0.378610069713128	0.316	0.091	2.2250738585072e-308	Not Significant	TRUE
TRAPPC3	0	0.61974090134006	0.295	0.07	2.2250738585072e-308	Not Significant	TRUE
SRP19	0	0.464159219089708	0.31	0.085	2.2250738585072e-308	Not Significant	TRUE
RAB31	0	2.5719754046919	0.238	0.013	2.2250738585072e-308	Upregulated	TRUE
MRPS25	0	1.13893835412921	0.273	0.049	2.2250738585072e-308	Upregulated	TRUE
FBXO9	0	0.959759483273334	0.272	0.048	2.2250738585072e-308	Not Significant	TRUE
ILK	0	0.960124358201414	0.272	0.048	2.2250738585072e-308	Not Significant	TRUE
ARCN1	0	0.891392455508594	0.268	0.044	2.2250738585072e-308	Not Significant	TRUE
ITFG1	0	0.846365982032982	0.281	0.057	2.2250738585072e-308	Not Significant	TRUE
CYP20A1	0	0.351957385816054	0.314	0.09	2.2250738585072e-308	Not Significant	TRUE
PAM	0	1.85392454949941	0.244	0.02	2.2250738585072e-308	Upregulated	TRUE
MAGT1	0	1.22822180537511	0.266	0.042	2.2250738585072e-308	Upregulated	TRUE
SHTN1	0	2.83641724561884	0.23	0.006	2.2250738585072e-308	Upregulated	TRUE
PURA	0	0.713941166189468	0.285	0.061	2.2250738585072e-308	Not Significant	TRUE
ZYX	0	0.973217942836524	0.282	0.058	2.2250738585072e-308	Not Significant	TRUE
VPS36	0	0.492155715182533	0.295	0.071	2.2250738585072e-308	Not Significant	TRUE
ABHD12	0	1.7104948044561	0.248	0.025	2.2250738585072e-308	Upregulated	TRUE
C1QA	0	3.81478777347865	0.24	0.017	2.2250738585072e-308	Upregulated	TRUE
ATP5F1	0	0.219421935629478	0.348	0.125	2.2250738585072e-308	Not Significant	TRUE
SEC22B	0	0.585023361256702	0.302	0.079	2.2250738585072e-308	Not Significant	TRUE
TEX264	0	0.501943880707841	0.303	0.08	2.2250738585072e-308	Not Significant	TRUE
DUSP1	0	0.403140514843108	0.837	0.614	2.2250738585072e-308	Not Significant	TRUE
REXO2	0	0.599750920340255	0.289	0.066	2.2250738585072e-308	Not Significant	TRUE
CCDC186	0	0.523063145787137	0.291	0.068	2.2250738585072e-308	Not Significant	TRUE
DCTD	0	1.18355876924731	0.268	0.046	2.2250738585072e-308	Upregulated	TRUE
GLUD1	0	0.868206019400515	0.278	0.056	2.2250738585072e-308	Not Significant	TRUE
GOLGA8A	0	0.856002323653263	0.272	0.05	2.2250738585072e-308	Not Significant	TRUE
AHR	0	1.58901104089082	0.248	0.026	2.2250738585072e-308	Upregulated	TRUE
WBSCR22	0	0.296525731167336	0.321	0.099	2.2250738585072e-308	Not Significant	TRUE
NUB1	0	0.33339323755259	0.312	0.09	2.2250738585072e-308	Not Significant	TRUE
TRIP12	0	0.545293479564603	0.283	0.061	2.2250738585072e-308	Not Significant	TRUE
OTUD6B-AS1	0	0.115292092919428	0.349	0.127	2.2250738585072e-308	Not Significant	TRUE
CAND1	0	0.575234547728128	0.292	0.07	2.2250738585072e-308	Not Significant	TRUE
CCDC53	0	0.674191154131935	0.285	0.063	2.2250738585072e-308	Not Significant	TRUE
EMP2	0	2.13777197862872	0.235	0.013	2.2250738585072e-308	Upregulated	TRUE
FAM195B	0	0.484998808159411	0.304	0.082	2.2250738585072e-308	Not Significant	TRUE
PDE8B	0	3.32867723199366	0.227	0.006	2.2250738585072e-308	Upregulated	TRUE
ENTPD1	0	1.68349068350919	0.252	0.031	2.2250738585072e-308	Upregulated	TRUE
FNDC3B	0	1.81040217756308	0.238	0.017	2.2250738585072e-308	Upregulated	TRUE
BLOC1S2	0	0.128004660459012	0.347	0.126	2.2250738585072e-308	Not Significant	TRUE
AK6	0	0.837792498655068	0.277	0.057	2.2250738585072e-308	Not Significant	TRUE
HLA-DRB5	0	1.16699843186281	0.541	0.321	2.2250738585072e-308	Upregulated	TRUE
NDUFA8	0	0.986169405177715	0.27	0.05	2.2250738585072e-308	Not Significant	TRUE
GLRX3	0	0.85028188249173	0.274	0.054	2.2250738585072e-308	Not Significant	TRUE
CRYBG3	0	2.11759221011947	0.234	0.014	2.2250738585072e-308	Upregulated	TRUE
COL8A1	0	2.4300801346033	0.229	0.009	2.2250738585072e-308	Upregulated	TRUE
ALDH1A1	0	4.2659538741984	0.223	0.003	2.2250738585072e-308	Upregulated	TRUE
PICALM	0	1.18462921126591	0.261	0.041	2.2250738585072e-308	Upregulated	TRUE
AGTRAP	0	0.976455567406126	0.265	0.046	2.2250738585072e-308	Not Significant	TRUE
ACADM	0	0.772131905372479	0.278	0.059	2.2250738585072e-308	Not Significant	TRUE
YIPF4	0	0.224265775084867	0.324	0.105	2.2250738585072e-308	Not Significant	TRUE
ABHD14A	0	1.02043403696545	0.272	0.053	2.2250738585072e-308	Upregulated	TRUE
STOM	0	0.816280693802671	0.275	0.056	2.2250738585072e-308	Not Significant	TRUE
RSF1	0	0.151657850017674	0.333	0.114	2.2250738585072e-308	Not Significant	TRUE
GLTP	0	0.681540969663855	0.28	0.061	2.2250738585072e-308	Not Significant	TRUE
CISD3	0	1.09561977045923	0.263	0.044	2.2250738585072e-308	Upregulated	TRUE
CYB5R3	0	0.951903818477333	0.268	0.049	2.2250738585072e-308	Not Significant	TRUE
LARP7	0	0.263883662304514	0.316	0.097	2.2250738585072e-308	Not Significant	TRUE
HSPA1B	0	0.237674427999502	0.423	0.204	2.2250738585072e-308	Not Significant	TRUE
PPFIBP1	0	0.77759016350123	0.244	0.025	2.2250738585072e-308	Not Significant	TRUE
BROX	0	0.553639161335026	0.289	0.07	2.2250738585072e-308	Not Significant	TRUE
CNOT7	0	0.13493391927521	0.347	0.128	2.2250738585072e-308	Not Significant	TRUE
FAM204A	0	0.394187307677734	0.303	0.084	2.2250738585072e-308	Not Significant	TRUE
PUM1	0	0.641543572549315	0.277	0.059	2.2250738585072e-308	Not Significant	TRUE
SSPN	0	2.46071478557581	0.234	0.016	2.2250738585072e-308	Upregulated	TRUE
MRPL55	0	0.308943725776214	0.317	0.099	2.2250738585072e-308	Not Significant	TRUE
SNX17	0	0.321741373346812	0.316	0.098	2.2250738585072e-308	Not Significant	TRUE
MAGEF1	0	1.75418747203343	0.243	0.025	2.2250738585072e-308	Upregulated	TRUE
AP1S2	0	1.2482023548708	0.311	0.093	2.2250738585072e-308	Upregulated	TRUE
NUTF2	0	0.409079253151275	0.307	0.089	2.2250738585072e-308	Not Significant	TRUE
ADRM1	0	0.344662392595642	0.313	0.095	2.2250738585072e-308	Not Significant	TRUE
TIMP3	0	1.00059606152646	0.244	0.026	2.2250738585072e-308	Upregulated	TRUE
SCCPDH	0	1.91017335049761	0.235	0.017	2.2250738585072e-308	Upregulated	TRUE
FAM200B	0	0.650354412437809	0.288	0.07	2.2250738585072e-308	Not Significant	TRUE
C5orf24	0	0.890344178955865	0.264	0.047	2.2250738585072e-308	Not Significant	TRUE
OSBPL8	0	0.201048315738462	0.319	0.102	2.2250738585072e-308	Not Significant	TRUE
EIF2S1	0	0.828781482718944	0.273	0.056	2.2250738585072e-308	Not Significant	TRUE
CFH	0	1.80965250941966	0.239	0.022	2.2250738585072e-308	Upregulated	TRUE
TMEM9	0	1.92352031054594	0.239	0.022	2.2250738585072e-308	Upregulated	TRUE
ATP13A3	0	1.50377014338461	0.242	0.025	2.2250738585072e-308	Upregulated	TRUE
DST	0	1.2568550035454	0.241	0.024	2.2250738585072e-308	Upregulated	TRUE
IPO7	0	1.04535804941281	0.258	0.041	2.2250738585072e-308	Upregulated	TRUE
PBRM1	0	0.622786686329229	0.273	0.057	2.2250738585072e-308	Not Significant	TRUE
DHX29	0	0.863743353595652	0.263	0.047	2.2250738585072e-308	Not Significant	TRUE
FCGR2A	0	2.88355690368051	0.227	0.011	2.2250738585072e-308	Upregulated	TRUE
LPGAT1	0	1.08442241060676	0.254	0.038	2.2250738585072e-308	Upregulated	TRUE
BIRC6	0	0.184807060685201	0.308	0.092	2.2250738585072e-308	Not Significant	TRUE
POR	0	1.42833678864502	0.25	0.034	2.2250738585072e-308	Upregulated	TRUE
CETN2	0	1.72009012149755	0.243	0.027	2.2250738585072e-308	Upregulated	TRUE
PLIN3	0	1.42616388939399	0.244	0.028	2.2250738585072e-308	Upregulated	TRUE
RNF115	0	0.483449800764428	0.285	0.069	2.2250738585072e-308	Not Significant	TRUE
CEBPZOS	0	0.56911393725864	0.29	0.074	2.2250738585072e-308	Not Significant	TRUE
AFF4	0	0.383546893283075	0.296	0.08	2.2250738585072e-308	Not Significant	TRUE
CORO1A	0	-1.4182248178821	0.347	0.562	2.2250738585072e-308	Downregulated	TRUE
TIPRL	0	0.660833736578444	0.274	0.059	2.2250738585072e-308	Not Significant	TRUE
GOLIM4	0	1.63679596838508	0.234	0.019	2.2250738585072e-308	Upregulated	TRUE
SPRY1	0	1.29061904990013	0.27	0.055	2.2250738585072e-308	Upregulated	TRUE
RB1	0	0.986390423690085	0.271	0.056	2.2250738585072e-308	Not Significant	TRUE
LSM12	0	0.86589367289669	0.263	0.048	2.2250738585072e-308	Not Significant	TRUE
ERGIC3	0	0.223425961649641	0.338	0.123	2.2250738585072e-308	Not Significant	TRUE
SMARCE1	0	0.323454201169303	0.305	0.09	2.2250738585072e-308	Not Significant	TRUE
TMX4	0	0.239272479180734	0.305	0.09	2.2250738585072e-308	Not Significant	TRUE
NRIP1	0	1.7275665121634	0.24	0.025	2.2250738585072e-308	Upregulated	TRUE
COA5	0	0.87796827648038	0.265	0.051	2.2250738585072e-308	Not Significant	TRUE
CCDC50	0	0.752856652415017	0.271	0.057	2.2250738585072e-308	Not Significant	TRUE
ZC2HC1A	0	2.02542891843569	0.23	0.016	2.2250738585072e-308	Upregulated	TRUE
PPP1CA	0	-0.114694360913176	0.398	0.184	2.2250738585072e-308	Not Significant	TRUE
SCFD1	0	0.79460728046229	0.268	0.054	2.2250738585072e-308	Not Significant	TRUE
PSMD12	0	0.623764824508276	0.277	0.063	2.2250738585072e-308	Not Significant	TRUE
MKKS	0	0.691340304910795	0.278	0.064	2.2250738585072e-308	Not Significant	TRUE
CHMP4B	0	0.792562856971398	0.27	0.056	2.2250738585072e-308	Not Significant	TRUE
VGLL4	0	1.3583392164789	0.244	0.03	2.2250738585072e-308	Upregulated	TRUE
TM4SF1	0	1.78565125562246	0.25	0.036	2.2250738585072e-308	Upregulated	TRUE
PUF60	0	0.367764963063525	0.305	0.091	2.2250738585072e-308	Not Significant	TRUE
UCHL3	0	1.32009075156075	0.247	0.033	2.2250738585072e-308	Upregulated	TRUE
POLR2E	0	0.308938334919117	0.311	0.097	2.2250738585072e-308	Not Significant	TRUE
JOSD2	0	1.24796160719964	0.251	0.037	2.2250738585072e-308	Upregulated	TRUE
HLA-DMB	0	0.506286327028054	0.35	0.136	2.2250738585072e-308	Not Significant	TRUE
HYI	0	1.87245496650197	0.233	0.02	2.2250738585072e-308	Upregulated	TRUE
CFAP36	0	1.06322607377305	0.261	0.048	2.2250738585072e-308	Upregulated	TRUE
UQCRC1	0	0.870736544343111	0.268	0.055	2.2250738585072e-308	Not Significant	TRUE
RAD21	0	0.12454744805898	0.325	0.112	2.2250738585072e-308	Not Significant	TRUE
PTPRE	0	0.508557606830152	0.269	0.056	2.2250738585072e-308	Not Significant	TRUE
UBE2N	0	-0.127220400611859	0.389	0.176	2.2250738585072e-308	Not Significant	TRUE
SEL1L	0	0.881478539527466	0.256	0.043	2.2250738585072e-308	Not Significant	TRUE
PSMD11	0	0.736433217999367	0.271	0.058	2.2250738585072e-308	Not Significant	TRUE
ZNF431	0	0.839882388363618	0.268	0.055	2.2250738585072e-308	Not Significant	TRUE
EPHX1	0	2.05719565387444	0.226	0.013	2.2250738585072e-308	Upregulated	TRUE
VAMP5	0	0.548803512527308	0.314	0.101	2.2250738585072e-308	Not Significant	TRUE
TRAK2	0	1.66272709305432	0.241	0.028	2.2250738585072e-308	Upregulated	TRUE
RBM6	0	-0.110995236170545	0.359	0.146	2.2250738585072e-308	Not Significant	TRUE
RAB32	0	3.12669887030757	0.22	0.007	2.2250738585072e-308	Upregulated	TRUE
IDS	0	-0.180846739554772	0.363	0.15	2.2250738585072e-308	Not Significant	TRUE
DPYSL2	0	1.96280243767831	0.236	0.023	2.2250738585072e-308	Upregulated	TRUE
FOXE1	0	3.4611909065752	0.218	0.005	2.2250738585072e-308	Upregulated	TRUE
MRPL17	0	1.14579189128195	0.251	0.038	2.2250738585072e-308	Upregulated	TRUE
PTPN11	0	1.05219119028724	0.249	0.036	2.2250738585072e-308	Upregulated	TRUE
RFC1	0	0.360369151268792	0.29	0.077	2.2250738585072e-308	Not Significant	TRUE
C1QC	0	3.55639178229766	0.228	0.016	2.2250738585072e-308	Upregulated	TRUE
GCA	0	0.911020171214118	0.271	0.059	2.2250738585072e-308	Not Significant	TRUE
USO1	0	0.894265095673866	0.259	0.047	2.2250738585072e-308	Not Significant	TRUE
HSD17B10	0	0.733610401568699	0.28	0.068	2.2250738585072e-308	Not Significant	TRUE
COPS5	0	0.596592258213165	0.276	0.064	2.2250738585072e-308	Not Significant	TRUE
GPAA1	0	0.699743452482956	0.277	0.065	2.2250738585072e-308	Not Significant	TRUE
DPM2	0	0.900893054156706	0.262	0.05	2.2250738585072e-308	Not Significant	TRUE
SLC25A39	0	0.707998041548075	0.277	0.065	2.2250738585072e-308	Not Significant	TRUE
PSMC4	0	0.592013150473093	0.281	0.069	2.2250738585072e-308	Not Significant	TRUE
ZBTB8OS	0	0.324385487498139	0.298	0.086	2.2250738585072e-308	Not Significant	TRUE
FEZ2	0	1.19050699064594	0.248	0.036	2.2250738585072e-308	Upregulated	TRUE
STT3B	0	0.254793316842855	0.312	0.1	2.2250738585072e-308	Not Significant	TRUE
PFN2	0	3.42844659330809	0.219	0.007	2.2250738585072e-308	Upregulated	TRUE
OCLN	0	2.50618946970802	0.224	0.012	2.2250738585072e-308	Upregulated	TRUE
MRPL42	0	0.362334332970569	0.299	0.087	2.2250738585072e-308	Not Significant	TRUE
FNTA	0	0.432043865711059	0.293	0.081	2.2250738585072e-308	Not Significant	TRUE
IGHG4	0	-0.745158580598582	0.08	0.292	2.2250738585072e-308	Not Significant	TRUE
DCTN2	0	0.721936244642649	0.27	0.059	2.2250738585072e-308	Not Significant	TRUE
PSMC1	0	0.587253626082067	0.277	0.066	2.2250738585072e-308	Not Significant	TRUE
NPEPPS	0	0.713658880361945	0.261	0.05	2.2250738585072e-308	Not Significant	TRUE
GALNT1	0	0.813738942988551	0.256	0.045	2.2250738585072e-308	Not Significant	TRUE
EIF4E	0	0.4977252225978	0.301	0.09	2.2250738585072e-308	Not Significant	TRUE
RHOBTB3	0	2.33172758008989	0.222	0.011	2.2250738585072e-308	Upregulated	TRUE
RPL7L1	0	0.304298369099011	0.307	0.096	2.2250738585072e-308	Not Significant	TRUE
FBP1	0	2.81861449868156	0.222	0.011	2.2250738585072e-308	Upregulated	TRUE
MYOF	0	2.41170797048785	0.219	0.008	2.2250738585072e-308	Upregulated	TRUE
HOOK2	0	1.33844639197105	0.245	0.034	2.2250738585072e-308	Upregulated	TRUE
MYH9	0	-0.145236896318264	0.37	0.159	2.2250738585072e-308	Not Significant	TRUE
YTHDF2	0	0.315069569110711	0.296	0.085	2.2250738585072e-308	Not Significant	TRUE
PRPF6	0	0.392487083363993	0.292	0.081	2.2250738585072e-308	Not Significant	TRUE
ITGB1BP1	0	0.599383199219613	0.277	0.067	2.2250738585072e-308	Not Significant	TRUE
SMIM20	0	0.825693742589306	0.266	0.056	2.2250738585072e-308	Not Significant	TRUE
RAD50	0	0.549567926838798	0.272	0.062	2.2250738585072e-308	Not Significant	TRUE
SMAD5	0	1.52859577206104	0.234	0.024	2.2250738585072e-308	Upregulated	TRUE
MRPL22	0	0.569558241706911	0.273	0.063	2.2250738585072e-308	Not Significant	TRUE
VPS26A	0	0.501513431701312	0.275	0.065	2.2250738585072e-308	Not Significant	TRUE
NFAT5	0	0.557976601128912	0.263	0.053	2.2250738585072e-308	Not Significant	TRUE
VEGFB	0	1.4410610138893	0.239	0.029	2.2250738585072e-308	Upregulated	TRUE
ITPR2	0	1.00982566515453	0.252	0.042	2.2250738585072e-308	Upregulated	TRUE
KCTD12	0	2.79384721659649	0.22	0.01	2.2250738585072e-308	Upregulated	TRUE
ZNF644	0	0.363461882480238	0.288	0.078	2.2250738585072e-308	Not Significant	TRUE
ZC3H11A	0	0.342461897721444	0.286	0.076	2.2250738585072e-308	Not Significant	TRUE
GLO1	0	0.561233371995348	0.283	0.073	2.2250738585072e-308	Not Significant	TRUE
GLOD4	0	0.425563917531153	0.288	0.078	2.2250738585072e-308	Not Significant	TRUE
LAMTOR3	0	0.786373747072024	0.262	0.053	2.2250738585072e-308	Not Significant	TRUE
HLA-DMA	0	0.765613143345534	0.452	0.243	2.2250738585072e-308	Not Significant	TRUE
CCNC	0	0.714809406140597	0.273	0.064	2.2250738585072e-308	Not Significant	TRUE
EMP1	0	1.66286158052439	0.228	0.019	2.2250738585072e-308	Upregulated	TRUE
SRP54	0	0.455056566491689	0.277	0.068	2.2250738585072e-308	Not Significant	TRUE
NUDT14	0	1.61185009521393	0.234	0.025	2.2250738585072e-308	Upregulated	TRUE
CD37	0	-1.83211480107151	0.34	0.549	2.2250738585072e-308	Downregulated	TRUE
UGP2	0	-0.120503359821093	0.364	0.155	2.2250738585072e-308	Not Significant	TRUE
DHX36	0	-0.150357864175263	0.359	0.15	2.2250738585072e-308	Not Significant	TRUE
NSD1	0	0.129373934586436	0.309	0.1	2.2250738585072e-308	Not Significant	TRUE
CDC40	0	0.229426451839315	0.3	0.091	2.2250738585072e-308	Not Significant	TRUE
CYBB	0	2.28143086190703	0.246	0.037	2.2250738585072e-308	Upregulated	TRUE
C9orf3	0	2.24615439395932	0.221	0.012	2.2250738585072e-308	Upregulated	TRUE
HSD17B6	0	4.16312611089871	0.213	0.004	2.2250738585072e-308	Upregulated	TRUE
GABARAP	0	0.773041771347069	0.301	0.092	2.2250738585072e-308	Not Significant	TRUE
MCUR1	0	1.51684979556339	0.233	0.025	2.2250738585072e-308	Upregulated	TRUE
FAM111A	0	0.668737766300431	0.269	0.061	2.2250738585072e-308	Not Significant	TRUE
FGL2	0	1.67195403867359	0.25	0.042	2.2250738585072e-308	Upregulated	TRUE
CD79A	0	-4.09860990857422	0.038	0.246	2.2250738585072e-308	Downregulated	TRUE
C1QB	0	3.80806093021013	0.224	0.017	2.2250738585072e-308	Upregulated	TRUE
DHX9	0	0.513880817364297	0.273	0.066	2.2250738585072e-308	Not Significant	TRUE
SPTBN1	0	0.450724806507944	0.278	0.071	2.2250738585072e-308	Not Significant	TRUE
CCDC80	0	2.65264561902957	0.222	0.015	2.2250738585072e-308	Upregulated	TRUE
HES1	0	2.12855841088055	0.225	0.018	2.2250738585072e-308	Upregulated	TRUE
FUCA2	0	1.96767147227403	0.223	0.016	2.2250738585072e-308	Upregulated	TRUE
RNASEH2C	0	0.188380522712614	0.32	0.113	2.2250738585072e-308	Not Significant	TRUE
TMEM126A	0	0.661537880260842	0.267	0.06	2.2250738585072e-308	Not Significant	TRUE
ARHGEF12	0	1.40568910773616	0.227	0.02	2.2250738585072e-308	Upregulated	TRUE
DERA	0	1.67770838982552	0.229	0.022	2.2250738585072e-308	Upregulated	TRUE
SUZ12	0	0.324399554324079	0.276	0.069	2.2250738585072e-308	Not Significant	TRUE
ASNA1	0	0.749508175259414	0.263	0.056	2.2250738585072e-308	Not Significant	TRUE
EVI5	0	2.13925608418833	0.22	0.013	2.2250738585072e-308	Upregulated	TRUE
COL14A1	0	3.25443059617806	0.213	0.006	2.2250738585072e-308	Upregulated	TRUE
GLG1	0	0.202140627603895	0.304	0.097	2.2250738585072e-308	Not Significant	TRUE
ZFR	0	0.659095860869992	0.263	0.057	2.2250738585072e-308	Not Significant	TRUE
PSMC2	0	0.808827822605409	0.256	0.05	2.2250738585072e-308	Not Significant	TRUE
WARS	0	1.54608765758473	0.232	0.026	2.2250738585072e-308	Upregulated	TRUE
ERCC1	0	0.819007349836761	0.263	0.057	2.2250738585072e-308	Not Significant	TRUE
STX7	0	0.212348834406234	0.299	0.093	2.2250738585072e-308	Not Significant	TRUE
AGR2	0	4.0961606273319	0.211	0.005	2.2250738585072e-308	Upregulated	TRUE
SPI1	0	1.93431320749587	0.242	0.036	2.2250738585072e-308	Upregulated	TRUE
LIMA1	0	1.00884684631239	0.243	0.037	2.2250738585072e-308	Upregulated	TRUE
MVB12A	0	1.46698733082431	0.235	0.029	2.2250738585072e-308	Upregulated	TRUE
BID	0	1.32998351949844	0.241	0.035	2.2250738585072e-308	Upregulated	TRUE
TOP2B	0	0.524361655569044	0.268	0.063	2.2250738585072e-308	Not Significant	TRUE
ACAA1	0	0.622123000982008	0.268	0.063	2.2250738585072e-308	Not Significant	TRUE
PPP4R2	0	0.491096064961452	0.271	0.066	2.2250738585072e-308	Not Significant	TRUE
MRPL36	0	0.718103264710787	0.258	0.053	2.2250738585072e-308	Not Significant	TRUE
XIAP	0	0.66789441838525	0.257	0.052	2.2250738585072e-308	Not Significant	TRUE
ARL2	0	0.776558361766917	0.264	0.059	2.2250738585072e-308	Not Significant	TRUE
VCL	0	1.48120925035216	0.229	0.024	2.2250738585072e-308	Upregulated	TRUE
IFT20	0	0.842372629811594	0.253	0.048	2.2250738585072e-308	Not Significant	TRUE
CD7	0	-2.16801550149061	0.132	0.337	2.2250738585072e-308	Downregulated	TRUE
USP14	0	0.625817077106747	0.264	0.059	2.2250738585072e-308	Not Significant	TRUE
TFF3	0	3.74058648470522	0.268	0.063	2.2250738585072e-308	Upregulated	TRUE
SDF4	0	0.367389579079924	0.283	0.078	2.2250738585072e-308	Not Significant	TRUE
PEA15	0	1.67260066410593	0.229	0.025	2.2250738585072e-308	Upregulated	TRUE
GOPC	0	0.704746488660588	0.26	0.056	2.2250738585072e-308	Not Significant	TRUE
PDZD11	0	1.40989895121883	0.232	0.028	2.2250738585072e-308	Upregulated	TRUE
MTUS1	0	1.32192115390618	0.225	0.021	2.2250738585072e-308	Upregulated	TRUE
VPS25	0	1.00759059576827	0.247	0.043	2.2250738585072e-308	Upregulated	TRUE
ZBTB38	0	0.104534306602372	0.291	0.087	2.2250738585072e-308	Not Significant	TRUE
RNPS1	0	-0.167676429024171	0.365	0.161	2.2250738585072e-308	Not Significant	TRUE
SVBP	0	1.05040270966726	0.249	0.046	2.2250738585072e-308	Upregulated	TRUE
PSMD2	0	0.667995634506461	0.262	0.059	2.2250738585072e-308	Not Significant	TRUE
TMED7	0	1.02338348206928	0.248	0.045	2.2250738585072e-308	Upregulated	TRUE
TTC1	0	0.331119069248517	0.28	0.077	2.2250738585072e-308	Not Significant	TRUE
NEU1	0	0.760307210412093	0.25	0.047	2.2250738585072e-308	Not Significant	TRUE
MALSU1	0	0.931082261137504	0.249	0.046	2.2250738585072e-308	Not Significant	TRUE
SLC25A11	0	0.644316933970085	0.263	0.06	2.2250738585072e-308	Not Significant	TRUE
PLAUR	0	1.475539120067	0.23	0.027	2.2250738585072e-308	Upregulated	TRUE
GNG12	0	2.39496200139302	0.211	0.008	2.2250738585072e-308	Upregulated	TRUE
S100A16	0	2.12814518410416	0.215	0.012	2.2250738585072e-308	Upregulated	TRUE
KIF9	0	2.69837469201801	0.213	0.01	2.2250738585072e-308	Upregulated	TRUE
TMEM134	0	0.252568664503396	0.298	0.095	2.2250738585072e-308	Not Significant	TRUE
CHP1	0	1.10887700992674	0.244	0.041	2.2250738585072e-308	Upregulated	TRUE
GTF2B	0	0.337693811309586	0.283	0.08	2.2250738585072e-308	Not Significant	TRUE
GFPT1	0	1.33058727242052	0.229	0.027	2.2250738585072e-308	Upregulated	TRUE
GLCCI1	0	0.839587064848917	0.25	0.048	2.2250738585072e-308	Not Significant	TRUE
TM2D2	0	1.32584304691051	0.233	0.031	2.2250738585072e-308	Upregulated	TRUE
COMMD3	0	0.478789662443514	0.272	0.07	2.2250738585072e-308	Not Significant	TRUE
TFAM	0	0.574885010545771	0.266	0.064	2.2250738585072e-308	Not Significant	TRUE
NUDT4	0	0.199338415697932	0.306	0.104	2.2250738585072e-308	Not Significant	TRUE
IFI27L2	0	0.227192308446463	0.317	0.115	2.2250738585072e-308	Not Significant	TRUE
PIGT	0	0.791076336392459	0.254	0.052	2.2250738585072e-308	Not Significant	TRUE
TPD52	0	0.357654415615907	0.295	0.093	2.2250738585072e-308	Not Significant	TRUE
FKBP4	0	1.20207493188085	0.243	0.041	2.2250738585072e-308	Upregulated	TRUE
CCNB1IP1	0	1.15839128044116	0.243	0.041	2.2250738585072e-308	Upregulated	TRUE
ESF1	0	0.216885016974663	0.295	0.093	2.2250738585072e-308	Not Significant	TRUE
MAPRE1	0	0.308973796334043	0.29	0.088	2.2250738585072e-308	Not Significant	TRUE
CNOT2	0	0.270970267987	0.283	0.081	2.2250738585072e-308	Not Significant	TRUE
DGCR6L	0	0.44539149242704	0.282	0.08	2.2250738585072e-308	Not Significant	TRUE
C1orf123	0	0.888674517351759	0.249	0.048	2.2250738585072e-308	Not Significant	TRUE
COMMD2	0	0.569333443232089	0.264	0.063	2.2250738585072e-308	Not Significant	TRUE
YTHDC1	0	-0.120203816554016	0.329	0.128	2.2250738585072e-308	Not Significant	TRUE
KRIT1	0	0.810182405978628	0.247	0.046	2.2250738585072e-308	Not Significant	TRUE
MRPL4	0	0.792387688610289	0.254	0.053	2.2250738585072e-308	Not Significant	TRUE
ZNF593	0	1.20335966856365	0.236	0.035	2.2250738585072e-308	Upregulated	TRUE
MRPL19	0	0.973841161450045	0.243	0.042	2.2250738585072e-308	Not Significant	TRUE
SH3BGRL2	0	2.57729253130755	0.21	0.009	2.2250738585072e-308	Upregulated	TRUE
SCX	0	3.04546455213057	0.209	0.008	2.2250738585072e-308	Upregulated	TRUE
ZCCHC11	0	-0.116224692737879	0.323	0.123	2.2250738585072e-308	Not Significant	TRUE
PMVK	0	0.955090742647133	0.246	0.046	2.2250738585072e-308	Not Significant	TRUE
MIR4435-2HG	0	1.21770067114009	0.23	0.03	2.2250738585072e-308	Upregulated	TRUE
MRPL47	0	0.471708877437483	0.27	0.07	2.2250738585072e-308	Not Significant	TRUE
MRPS10	0	0.640765031956923	0.262	0.062	2.2250738585072e-308	Not Significant	TRUE
AKIRIN2	0	0.436649740419426	0.271	0.071	2.2250738585072e-308	Not Significant	TRUE
PBDC1	0	0.706741144397272	0.253	0.053	2.2250738585072e-308	Not Significant	TRUE
FMR1	0	1.15923768371061	0.232	0.032	2.2250738585072e-308	Upregulated	TRUE
EBAG9	0	0.77180944710417	0.254	0.054	2.2250738585072e-308	Not Significant	TRUE
TM2D3	0	0.343368113145473	0.28	0.08	2.2250738585072e-308	Not Significant	TRUE
PABPC4	0	0.328804859364483	0.3	0.1	2.2250738585072e-308	Not Significant	TRUE
FNBP1L	0	2.34645322353777	0.209	0.009	2.2250738585072e-308	Upregulated	TRUE
TPO	0	3.90894811094255	0.211	0.011	2.2250738585072e-308	Upregulated	TRUE
MFF	0	0.22787160635376	0.292	0.092	2.2250738585072e-308	Not Significant	TRUE
EEA1	0	0.897393997384249	0.242	0.042	2.2250738585072e-308	Not Significant	TRUE
ITM2C	0	0.611933325297376	0.281	0.082	2.2250738585072e-308	Not Significant	TRUE
MGAT1	0	0.655099088117391	0.264	0.065	2.2250738585072e-308	Not Significant	TRUE
SLC25A37	0	0.120036218703833	0.262	0.063	2.2250738585072e-308	Not Significant	TRUE
ARFGEF1	0	0.461487105533628	0.255	0.056	2.2250738585072e-308	Not Significant	TRUE
NUDT5	0	0.612456447711921	0.259	0.06	2.2250738585072e-308	Not Significant	TRUE
CDC123	0	0.583289528187491	0.26	0.061	2.2250738585072e-308	Not Significant	TRUE
FAM103A1	0	0.330772688668792	0.275	0.076	2.2250738585072e-308	Not Significant	TRUE
SMIM1	0	2.65626922261352	0.209	0.01	2.2250738585072e-308	Upregulated	TRUE
CCT7	0	0.246673003452642	0.296	0.097	2.2250738585072e-308	Not Significant	TRUE
NIT2	0	1.05442651397048	0.239	0.04	2.2250738585072e-308	Upregulated	TRUE
IGF2R	0	0.629261096311871	0.239	0.04	2.2250738585072e-308	Not Significant	TRUE
ERBB2IP	0	0.192407057210871	0.283	0.084	2.2250738585072e-308	Not Significant	TRUE
MRPS15	0	0.513580833444541	0.269	0.071	2.2250738585072e-308	Not Significant	TRUE
LYPLAL1	0	1.1969483535814	0.233	0.035	2.2250738585072e-308	Upregulated	TRUE
SSFA2	0	1.75003671550849	0.217	0.019	2.2250738585072e-308	Upregulated	TRUE
CUL3	0	0.562015806825227	0.255	0.057	2.2250738585072e-308	Not Significant	TRUE
GLT8D1	0	1.24077387285856	0.231	0.033	2.2250738585072e-308	Upregulated	TRUE
POLR2H	0	0.808436563111939	0.249	0.051	2.2250738585072e-308	Not Significant	TRUE
GRSF1	0	0.630435030834062	0.255	0.057	2.2250738585072e-308	Not Significant	TRUE
DNPH1	0	0.506863457975367	0.281	0.083	2.2250738585072e-308	Not Significant	TRUE
TACC1	0	0.344430356533052	0.279	0.081	2.2250738585072e-308	Not Significant	TRUE
LYN	0	0.780654096526992	0.249	0.051	2.2250738585072e-308	Not Significant	TRUE
NBN	0	0.745055588904114	0.245	0.047	2.2250738585072e-308	Not Significant	TRUE
PPP6R3	0	0.728586857547785	0.251	0.053	2.2250738585072e-308	Not Significant	TRUE
ITPA	0	0.614822096714452	0.261	0.063	2.2250738585072e-308	Not Significant	TRUE
MIDN	0	0.371966994385634	0.27	0.072	2.2250738585072e-308	Not Significant	TRUE
DBP	0	1.48013205603984	0.229	0.031	2.2250738585072e-308	Upregulated	TRUE
DARS	0	0.196687821479392	0.298	0.1	2.2250738585072e-308	Not Significant	TRUE
7-Mar	0	0.132348130767458	0.294	0.096	2.2250738585072e-308	Not Significant	TRUE
IFT22	0	2.13394538170671	0.211	0.013	2.2250738585072e-308	Upregulated	TRUE
PARP4	0	0.930182625172136	0.235	0.037	2.2250738585072e-308	Not Significant	TRUE
CD48	0	-2.0217296655884	0.206	0.403	2.2250738585072e-308	Downregulated	TRUE
NRDC	0	0.168899605293848	0.28	0.083	2.2250738585072e-308	Not Significant	TRUE
TOR1AIP2	0	0.615137957744772	0.251	0.054	2.2250738585072e-308	Not Significant	TRUE
CEP170	0	1.37153011983887	0.225	0.028	2.2250738585072e-308	Upregulated	TRUE
TXNDC9	0	0.666910985842551	0.253	0.056	2.2250738585072e-308	Not Significant	TRUE
MAPKAPK3	0	1.38602538130429	0.226	0.029	2.2250738585072e-308	Upregulated	TRUE
TFDP2	0	1.13523401538489	0.234	0.037	2.2250738585072e-308	Upregulated	TRUE
KPNA4	0	0.531466138172514	0.254	0.057	2.2250738585072e-308	Not Significant	TRUE
UFSP2	0	0.935268967678718	0.24	0.043	2.2250738585072e-308	Not Significant	TRUE
G3BP1	0	0.127167269391819	0.303	0.106	2.2250738585072e-308	Not Significant	TRUE
USP9X	0	0.779128179831201	0.246	0.049	2.2250738585072e-308	Not Significant	TRUE
UBE2D1	0	0.73870190270186	0.255	0.058	2.2250738585072e-308	Not Significant	TRUE
KRAS	0	0.345111878372279	0.278	0.081	2.2250738585072e-308	Not Significant	TRUE
MFAP1	0	0.985783495422264	0.233	0.036	2.2250738585072e-308	Not Significant	TRUE
EIF4A3	0	0.411823301374603	0.275	0.078	2.2250738585072e-308	Not Significant	TRUE
MGAT4B	0	2.02468074537723	0.211	0.014	2.2250738585072e-308	Upregulated	TRUE
TMEM261	0	0.298784839850935	0.292	0.095	2.2250738585072e-308	Not Significant	TRUE
HIPK3	0	0.810832892718572	0.238	0.041	2.2250738585072e-308	Not Significant	TRUE
RERE	0	0.463883345251103	0.259	0.063	2.2250738585072e-308	Not Significant	TRUE
EFCAB14	0	0.476149245138109	0.26	0.064	2.2250738585072e-308	Not Significant	TRUE
GCLM	0	1.3742905087133	0.226	0.03	2.2250738585072e-308	Upregulated	TRUE
CD2	0	-1.81654309460673	0.19	0.386	2.2250738585072e-308	Downregulated	TRUE
CERS2	0	0.904949253758689	0.242	0.046	2.2250738585072e-308	Not Significant	TRUE
SLC39A1	0	1.27013135365314	0.229	0.033	2.2250738585072e-308	Upregulated	TRUE
RHBDD2	0	0.351997735795166	0.278	0.082	2.2250738585072e-308	Not Significant	TRUE
LUC7L2	0	0.371104775191199	0.273	0.077	2.2250738585072e-308	Not Significant	TRUE
NFIB	0	1.55375218812852	0.211	0.015	2.2250738585072e-308	Upregulated	TRUE
SURF4	0	0.413961840577014	0.262	0.066	2.2250738585072e-308	Not Significant	TRUE
NSRP1	0	0.334044302605408	0.272	0.076	2.2250738585072e-308	Not Significant	TRUE
SPOP	0	0.264712496051251	0.281	0.085	2.2250738585072e-308	Not Significant	TRUE
ETHE1	0	0.774535651639536	0.256	0.06	2.2250738585072e-308	Not Significant	TRUE
EIF4G1	0	0.954828148257787	0.235	0.039	2.2250738585072e-308	Not Significant	TRUE
MRPS18B	0	0.290127798380962	0.287	0.091	2.2250738585072e-308	Not Significant	TRUE
MTX2	0	1.17438431841845	0.229	0.034	2.2250738585072e-308	Upregulated	TRUE
HLTF	0	1.46449667745555	0.22	0.025	2.2250738585072e-308	Upregulated	TRUE
TRBC1	0	-2.45578040538647	0.118	0.313	2.2250738585072e-308	Downregulated	TRUE
HPRT1	0	0.662407595407009	0.259	0.064	2.2250738585072e-308	Not Significant	TRUE
MS4A1	0	-3.59580289081519	0.036	0.231	2.2250738585072e-308	Downregulated	TRUE
RAB1B	0	0.721563091912105	0.244	0.049	2.2250738585072e-308	Not Significant	TRUE
TRAPPC4	0	0.362459552172766	0.272	0.077	2.2250738585072e-308	Not Significant	TRUE
MRPS35	0	0.688542670069828	0.25	0.055	2.2250738585072e-308	Not Significant	TRUE
ADAM10	0	0.274431872803847	0.272	0.077	2.2250738585072e-308	Not Significant	TRUE
LONP2	0	0.438683797708675	0.262	0.067	2.2250738585072e-308	Not Significant	TRUE
PIN1	0	0.149354152884457	0.296	0.101	2.2250738585072e-308	Not Significant	TRUE
NAGK	0	0.968318123019337	0.241	0.047	2.2250738585072e-308	Not Significant	TRUE
PARL	0	0.623922553242105	0.253	0.059	2.2250738585072e-308	Not Significant	TRUE
OGFRL1	0	1.82412161046344	0.216	0.022	2.2250738585072e-308	Upregulated	TRUE
MRPL32	0	0.536549750962024	0.258	0.064	2.2250738585072e-308	Not Significant	TRUE
HUWE1	0	0.561243708854603	0.248	0.054	2.2250738585072e-308	Not Significant	TRUE
TSPAN6	0	3.06055287289713	0.199	0.005	2.2250738585072e-308	Upregulated	TRUE
PPP2R2A	0	0.333250962337067	0.27	0.076	2.2250738585072e-308	Not Significant	TRUE
KLF4	0	2.05155936010071	0.215	0.021	2.2250738585072e-308	Upregulated	TRUE
NAP1L4	0	-0.157665718258099	0.333	0.139	2.2250738585072e-308	Not Significant	TRUE
DNAJC4	0	0.360232442986268	0.274	0.08	2.2250738585072e-308	Not Significant	TRUE
MRPL21	0	0.540445353172392	0.26	0.066	2.2250738585072e-308	Not Significant	TRUE
CISD1	0	1.17867548945532	0.23	0.036	2.2250738585072e-308	Upregulated	TRUE
CCAR1	0	0.367816708509655	0.269	0.075	2.2250738585072e-308	Not Significant	TRUE
APOPT1	0	1.02440259405842	0.234	0.04	2.2250738585072e-308	Upregulated	TRUE
NF1	0	1.01766729020644	0.228	0.034	2.2250738585072e-308	Upregulated	TRUE
GPRC5C	0	2.47971014968965	0.202	0.008	2.2250738585072e-308	Upregulated	TRUE
GPCPD1	0	0.340441489033662	0.277	0.083	2.2250738585072e-308	Not Significant	TRUE
FRG1	0	0.130358011049177	0.291	0.097	2.2250738585072e-308	Not Significant	TRUE
CREBRF	0	0.126342849041781	0.286	0.092	2.2250738585072e-308	Not Significant	TRUE
KCNJ15	0	2.21966579311319	0.204	0.01	2.2250738585072e-308	Upregulated	TRUE
HAT1	0	0.450846433457624	0.262	0.069	2.2250738585072e-308	Not Significant	TRUE
PIK3R1	0	-0.114116731402244	0.325	0.132	2.2250738585072e-308	Not Significant	TRUE
TNPO1	0	0.769907754375223	0.241	0.048	2.2250738585072e-308	Not Significant	TRUE
APIP	0	1.03623263303081	0.23	0.037	2.2250738585072e-308	Upregulated	TRUE
DUSP5	0	1.25904555984373	0.229	0.036	2.2250738585072e-308	Upregulated	TRUE
SPTSSA	0	1.30583211694088	0.225	0.032	2.2250738585072e-308	Upregulated	TRUE
NAE1	0	0.507802283222963	0.258	0.065	2.2250738585072e-308	Not Significant	TRUE
ANKRD11	0	-0.219070790967944	0.321	0.128	2.2250738585072e-308	Not Significant	TRUE
EP300	0	0.575263698923068	0.247	0.054	2.2250738585072e-308	Not Significant	TRUE
PSMD13	0	0.194719582052717	0.283	0.09	2.2250738585072e-308	Not Significant	TRUE
C3	0	2.82116429906245	0.204	0.011	2.2250738585072e-308	Upregulated	TRUE
ADAR	0	-0.282708903789677	0.34	0.148	2.2250738585072e-308	Not Significant	TRUE
MEF2C	0	0.530577784754168	0.338	0.146	2.2250738585072e-308	Not Significant	TRUE
KIDINS220	0	0.72797771960811	0.238	0.046	2.2250738585072e-308	Not Significant	TRUE
BOLA3	0	0.618516918511708	0.25	0.058	2.2250738585072e-308	Not Significant	TRUE
ATP6V1A	0	1.58360157857031	0.214	0.022	2.2250738585072e-308	Upregulated	TRUE
KIAA1109	0	0.416189490378919	0.251	0.059	2.2250738585072e-308	Not Significant	TRUE
EEF1E1	0	0.598458150929464	0.251	0.059	2.2250738585072e-308	Not Significant	TRUE
SLC20A2	0	1.76651835107117	0.214	0.022	2.2250738585072e-308	Upregulated	TRUE
EMC2	0	1.18140585354597	0.225	0.033	2.2250738585072e-308	Upregulated	TRUE
TRIM44	0	0.330163838044782	0.267	0.075	2.2250738585072e-308	Not Significant	TRUE
SRPRA	0	0.256727161280409	0.274	0.082	2.2250738585072e-308	Not Significant	TRUE
MDM2	0	1.05053499595708	0.23	0.038	2.2250738585072e-308	Upregulated	TRUE
COMMD4	0	1.00214948425746	0.229	0.037	2.2250738585072e-308	Upregulated	TRUE
CALCOCO2	0	0.332604717337066	0.269	0.077	2.2250738585072e-308	Not Significant	TRUE
HBP1	0	0.228165084218024	0.277	0.086	2.2250738585072e-308	Not Significant	TRUE
TMED5	0	0.501583188479153	0.254	0.063	2.2250738585072e-308	Not Significant	TRUE
STXBP3	0	0.704430829959418	0.24	0.049	2.2250738585072e-308	Not Significant	TRUE
MFSD10	0	0.336658750710073	0.265	0.074	2.2250738585072e-308	Not Significant	TRUE
POLK	0	0.679914460473231	0.24	0.049	2.2250738585072e-308	Not Significant	TRUE
ATG5	0	0.461471438667724	0.254	0.063	2.2250738585072e-308	Not Significant	TRUE
PPP1R14C	0	3.4315836401356	0.195	0.004	2.2250738585072e-308	Upregulated	TRUE
CNOT4	0	0.197990925068252	0.274	0.083	2.2250738585072e-308	Not Significant	TRUE
CUL5	0	0.614317778092097	0.244	0.053	2.2250738585072e-308	Not Significant	TRUE
PLAU	0	3.09152422203362	0.199	0.008	2.2250738585072e-308	Upregulated	TRUE
TCTN3	0	1.52079044075228	0.224	0.033	2.2250738585072e-308	Upregulated	TRUE
NR4A1	0	0.55607773748867	0.298	0.107	2.2250738585072e-308	Not Significant	TRUE
TOX4	0	0.171507784609591	0.274	0.083	2.2250738585072e-308	Not Significant	TRUE
ACIN1	0	0.239214069889103	0.263	0.072	2.2250738585072e-308	Not Significant	TRUE
EIF2AK4	0	1.4900878270068	0.215	0.024	2.2250738585072e-308	Upregulated	TRUE
MBP	0	-0.229765675570229	0.324	0.133	2.2250738585072e-308	Not Significant	TRUE
SAMHD1	0	0.623822191550104	0.318	0.127	2.2250738585072e-308	Not Significant	TRUE
CRELD2	0	0.830830492075538	0.24	0.049	2.2250738585072e-308	Not Significant	TRUE
TRA2A	0	-0.215534259918636	0.348	0.157	2.2250738585072e-308	Not Significant	TRUE
SUMF2	0	0.188912690722683	0.29	0.099	2.2250738585072e-308	Not Significant	TRUE
AMD1	0	-0.18908223497051	0.332	0.142	2.2250738585072e-308	Not Significant	TRUE
BST2	0	0.341376769699896	0.402	0.212	2.2250738585072e-308	Not Significant	TRUE
USP48	0	0.340786863546146	0.26	0.07	2.2250738585072e-308	Not Significant	TRUE
CTBS	0	0.790224891196239	0.238	0.048	2.2250738585072e-308	Not Significant	TRUE
MRPS5	0	0.234320039895142	0.27	0.08	2.2250738585072e-308	Not Significant	TRUE
IP6K2	0	0.431064610481217	0.26	0.07	2.2250738585072e-308	Not Significant	TRUE
C4orf27	0	1.02758364418785	0.228	0.038	2.2250738585072e-308	Upregulated	TRUE
ETF1	0	0.596108660438814	0.243	0.053	2.2250738585072e-308	Not Significant	TRUE
ZNF292	0	-0.112324261970193	0.305	0.115	2.2250738585072e-308	Not Significant	TRUE
GATAD1	0	1.1872615631398	0.219	0.029	2.2250738585072e-308	Upregulated	TRUE
PNPLA8	0	0.273462188222467	0.269	0.079	2.2250738585072e-308	Not Significant	TRUE
GRHPR	0	0.819208056673246	0.238	0.048	2.2250738585072e-308	Not Significant	TRUE
ANKRD10	0	0.418852767512532	0.26	0.07	2.2250738585072e-308	Not Significant	TRUE
PMP22	0	2.21657125708145	0.201	0.011	2.2250738585072e-308	Upregulated	TRUE
CCL3	0	1.97212172604776	0.298	0.108	2.2250738585072e-308	Upregulated	TRUE
RNF145	0	-0.1817082047848	0.336	0.147	2.2250738585072e-308	Not Significant	TRUE
ARID1A	0	0.420381881065641	0.253	0.064	2.2250738585072e-308	Not Significant	TRUE
CCDC115	0	0.474853937922161	0.26	0.071	2.2250738585072e-308	Not Significant	TRUE
RAB5A	0	0.407972431437143	0.253	0.064	2.2250738585072e-308	Not Significant	TRUE
ZFYVE16	0	1.05903980810355	0.218	0.029	2.2250738585072e-308	Upregulated	TRUE
NUDT22	0	0.648423532636382	0.243	0.054	2.2250738585072e-308	Not Significant	TRUE
CAPN1	0	0.877248583728257	0.237	0.048	2.2250738585072e-308	Not Significant	TRUE
TMEM126B	0	0.394766777920233	0.262	0.073	2.2250738585072e-308	Not Significant	TRUE
C11orf73	0	0.307443242507952	0.268	0.079	2.2250738585072e-308	Not Significant	TRUE
NDUFA9	0	0.823113767780563	0.239	0.05	2.2250738585072e-308	Not Significant	TRUE
SUDS3	0	0.657939592038041	0.236	0.047	2.2250738585072e-308	Not Significant	TRUE
ATP11A	0	1.85225081843527	0.206	0.017	2.2250738585072e-308	Upregulated	TRUE
ZNRF1	0	1.68453345743484	0.205	0.016	2.2250738585072e-308	Upregulated	TRUE
ITGA3	0	2.12223042263538	0.2	0.011	2.2250738585072e-308	Upregulated	TRUE
CLEC2D	0	-2.25613280134656	0.163	0.352	2.2250738585072e-308	Downregulated	TRUE
STAT3	0	-0.279521477982365	0.348	0.159	2.2250738585072e-308	Not Significant	TRUE
RNF114	0	0.214045626115929	0.276	0.088	2.2250738585072e-308	Not Significant	TRUE
RAB8A	0	0.272986348340277	0.275	0.087	2.2250738585072e-308	Not Significant	TRUE
MXRA8	0	2.59393081540622	0.196	0.008	2.2250738585072e-308	Upregulated	TRUE
SPEN	0	0.517520459743838	0.241	0.053	2.2250738585072e-308	Not Significant	TRUE
ATF6	0	0.949279222503602	0.227	0.039	2.2250738585072e-308	Not Significant	TRUE
TIMM17A	0	0.739632175212904	0.24	0.052	2.2250738585072e-308	Not Significant	TRUE
MPV17	0	1.1200154301105	0.223	0.035	2.2250738585072e-308	Upregulated	TRUE
IDH1	0	1.5649859250981	0.209	0.021	2.2250738585072e-308	Upregulated	TRUE
SAP30	0	2.06456043644922	0.205	0.017	2.2250738585072e-308	Upregulated	TRUE
VMA21	0	0.588065151673421	0.248	0.06	2.2250738585072e-308	Not Significant	TRUE
ST3GAL1	0	0.488794311220684	0.26	0.072	2.2250738585072e-308	Not Significant	TRUE
STX8	0	0.564947116783607	0.246	0.058	2.2250738585072e-308	Not Significant	TRUE
TAF12	0	0.443771211119498	0.252	0.065	2.2250738585072e-308	Not Significant	TRUE
SERINC2	0	2.80073036143918	0.193	0.006	2.2250738585072e-308	Upregulated	TRUE
IARS2	0	0.814340300941313	0.231	0.044	2.2250738585072e-308	Not Significant	TRUE
CLIP4	0	1.38224739802476	0.213	0.026	2.2250738585072e-308	Upregulated	TRUE
CERS6	0	1.63805756675173	0.208	0.021	2.2250738585072e-308	Upregulated	TRUE
RYK	0	0.903305826773271	0.226	0.039	2.2250738585072e-308	Not Significant	TRUE
SLBP	0	0.177534683853235	0.272	0.085	2.2250738585072e-308	Not Significant	TRUE
RUFY3	0	1.41121928625498	0.209	0.022	2.2250738585072e-308	Upregulated	TRUE
SMAP1	0	0.46167014587481	0.25	0.063	2.2250738585072e-308	Not Significant	TRUE
HDAC2	0	0.777443118567119	0.238	0.051	2.2250738585072e-308	Not Significant	TRUE
ARMT1	0	1.61641769183771	0.21	0.023	2.2250738585072e-308	Upregulated	TRUE
SLC26A4	0	3.41265123876425	0.195	0.008	2.2250738585072e-308	Upregulated	TRUE
ZHX1	0	1.27698180777812	0.212	0.025	2.2250738585072e-308	Upregulated	TRUE
ZNF770	0	0.908147513250585	0.229	0.042	2.2250738585072e-308	Not Significant	TRUE
CHD2	0	-0.105642336913201	0.3	0.113	2.2250738585072e-308	Not Significant	TRUE
CD2BP2	0	0.479566163660436	0.25	0.063	2.2250738585072e-308	Not Significant	TRUE
PRPF8	0	0.267357728707185	0.261	0.074	2.2250738585072e-308	Not Significant	TRUE
GOSR1	0	0.546997393832713	0.243	0.056	2.2250738585072e-308	Not Significant	TRUE
SERF2	0	0.529358634233151	0.982	0.795	2.2250738585072e-308	Not Significant	TRUE
LYPLA1	0	0.292588870053546	0.272	0.086	2.2250738585072e-308	Not Significant	TRUE
DNAJB4	0	0.71486798318707	0.238	0.052	2.2250738585072e-308	Not Significant	TRUE
FDPS	0	0.252137930177072	0.268	0.082	2.2250738585072e-308	Not Significant	TRUE
EIF4E2	0	0.729522752095198	0.236	0.05	2.2250738585072e-308	Not Significant	TRUE
HLA-DRB1	0	1.39196373188104	0.606	0.42	2.2250738585072e-308	Upregulated	TRUE
PHIP	0	-0.170789288033922	0.308	0.122	2.2250738585072e-308	Not Significant	TRUE
CCDC28A	0	0.553822550073986	0.246	0.06	2.2250738585072e-308	Not Significant	TRUE
ZCCHC12	0	3.94938091926125	0.2	0.014	2.2250738585072e-308	Upregulated	TRUE
LAGE3	0	0.381599051261863	0.259	0.073	2.2250738585072e-308	Not Significant	TRUE
SPIN1	0	1.51008741961711	0.208	0.022	2.2250738585072e-308	Upregulated	TRUE
5-Mar	0	0.910212061160965	0.227	0.041	2.2250738585072e-308	Not Significant	TRUE
MICU2	0	0.524300069401319	0.248	0.062	2.2250738585072e-308	Not Significant	TRUE
DUOX2	0	4.3756418541136	0.188	0.002	2.2250738585072e-308	Upregulated	TRUE
MED31	0	0.609008884174498	0.24	0.054	2.2250738585072e-308	Not Significant	TRUE
[truncated: 10,681 more rows]
