# Supplementary material for: Single-cell and machine learning integration reveals OS-driven CCND1 promotes an aggressive phenotype in papillary thyroid carcinoma
Source: Front Immunol. 2026 Jan 14;16:1722524. doi: 10.3389/fimmu.2025.1722524 (PMC12871538; doi:10.3389/fimmu.2025.1722524)
Supplement: Supplementary file 2 [file DataSheet2.csv]

	gene_name	module	kME
1	FN1	magenta	0.662484597293948
2	KRT19	magenta	0.635854396447185
3	LGALS3	magenta	0.624383887001403
4	S100A6	magenta	0.61838770528741
5	TIMP1	magenta	0.594617529350033
6	SLPI	magenta	0.590896814385623
7	SLC34A2	magenta	0.580026968459286
8	SERPINA1	magenta	0.575972258070224
9	TM4SF1	magenta	0.557539557850609
10	CLDN1	magenta	0.476098703995767
11	CXCL14	magenta	0.464472796400068
12	NEAT1	magenta	0.460887597774019
13	DUSP6	magenta	0.459452867123271
14	MUC1	magenta	0.451311214877643
15	SFTPB	magenta	0.444792376881843
16	ANXA1	magenta	0.431629030409737
17	ELF3	magenta	0.416905282877399
18	C8orf4	magenta	0.415125270875224
77	S100A1	yellow	0.664611542803315
78	DSP	yellow	0.627229534120573
79	TSC22D1	yellow	0.622378497880681
80	NPC2	yellow	0.602868678303347
81	IGFBP5	yellow	0.597174750729777
82	CST6	yellow	0.592055136783497
83	TACSTD2	yellow	0.587220896050208
84	CD63	yellow	0.567058019688548
85	CCND1	yellow	0.557626760912536
86	SDC4	yellow	0.540964313920424
87	MDK	yellow	0.536278293428475
88	PERP	yellow	0.529034344118524
89	SOX4	yellow	0.51306192921618
90	TPD52L1	yellow	0.513054496889143
91	RRBP1	yellow	0.505820961816116
92	DAPK2	yellow	0.504931762206346
93	IGSF1	yellow	0.503741488132178
94	DHRS3	yellow	0.502904604979693
95	GNAS	yellow	0.50279622077374
96	CALD1	yellow	0.501597848959467
97	MET	yellow	0.500219490399215
98	MPZL2	yellow	0.498652042045471
99	CAMK2N1	yellow	0.487062805769588
100	C19orf33	yellow	0.479905025386839
101	PDLIM4	yellow	0.474998306917102
102	PDE5A	yellow	0.473656699913613
103	GPRC5A	yellow	0.473564097400727
104	TNFRSF12A	yellow	0.471744959859553
105	BHLHE41	yellow	0.464395921616703
106	DAPL1	yellow	0.463982163190426
107	STXBP6	yellow	0.457357137862238
108	UACA	yellow	0.449667362305206
109	PRSS23	yellow	0.448469635730256
110	SLC5A3	yellow	0.445566158340144
111	PROS1	yellow	0.443135897167607
112	SVIL	yellow	0.441673202263736
113	COL8A1	yellow	0.440123642831254
114	AGR2	yellow	0.437056775549551
115	ZNF486	yellow	0.435878253799251
116	CNN3	yellow	0.435169813685632
117	TMEM238	yellow	0.432612868404869
118	CLTA	yellow	0.429783761709184
119	RAB34	yellow	0.415392414231965
120	TJP1	yellow	0.409929880455959
121	ARMCX3	yellow	0.404473580045442
122	LMO7	yellow	0.401846734495072
617	MT-ND4L	blue	0.509186784902863
618	CD81	blue	0.45133916618948
619	JUND	blue	0.413132806094412
620	SRRM2	blue	0.408359235555204
932	CLU	turquoise	0.813622111868855
933	MGST1	turquoise	0.808354269308966
934	EPCAM	turquoise	0.778135859955133
935	S100A13	turquoise	0.775166546487954
936	TG	turquoise	0.760887604980183
937	KRT7	turquoise	0.711128008389351
938	KRT18	turquoise	0.702447521911273
939	WFDC2	turquoise	0.695744946177564
940	SPINT2	turquoise	0.693954809165605
941	CAV1	turquoise	0.690881148707535
942	CLDN3	turquoise	0.690616710073994
943	CAV2	turquoise	0.686841703853438
944	C2orf40	turquoise	0.685348702170749
945	CD24	turquoise	0.682924244090635
946	ATP1B1	turquoise	0.679968353926192
947	APLP2	turquoise	0.675961617079518
948	CTSB	turquoise	0.658034816144856
949	KRT8	turquoise	0.649418048227342
950	CLDN7	turquoise	0.648031072222708
951	NKX2-1	turquoise	0.645695358655495
952	CD9	turquoise	0.645413118084639
953	PEBP1	turquoise	0.639817801367003
954	PAX8	turquoise	0.639081845751754
955	CLDN4	turquoise	0.636794140454326
956	GSTP1	turquoise	0.63455359659555
957	TSHR	turquoise	0.633142987351927
958	GPX3	turquoise	0.631383718410368
959	ID4	turquoise	0.615167740577269
960	PLPP3	turquoise	0.612455349953829
961	SFTA3	turquoise	0.611159622868802
962	CPE	turquoise	0.605241782121141
963	SORD	turquoise	0.601840582601309
964	ASAH1	turquoise	0.598633234870332
965	MUC15	turquoise	0.597475266971847
966	IYD	turquoise	0.595906274488059
967	SDC2	turquoise	0.593113290403407
968	HOPX	turquoise	0.59174748563626
969	S100A14	turquoise	0.589310931758788
970	NTRK2	turquoise	0.58719607446345
971	CDH1	turquoise	0.575938961785039
972	SLC26A7	turquoise	0.575659752305988
973	HSP90B1	turquoise	0.571109330494578
974	MXRA7	turquoise	0.565992589235393
975	PRDX1	turquoise	0.564371259473698
976	NGFRAP1	turquoise	0.562864344186466
977	PRDX5	turquoise	0.561714332335008
978	LCN12	turquoise	0.561569008817265
979	GCSH	turquoise	0.556953587973325
980	DMKN	turquoise	0.55645332990325
981	DSTN	turquoise	0.555788736605642
982	PLS3	turquoise	0.554560452915025
983	CLIC3	turquoise	0.546974121933208
984	PDLIM1	turquoise	0.545490986197273
985	ID1	turquoise	0.539816168887964
986	MAOA	turquoise	0.539415218002935
987	NPNT	turquoise	0.539227611858187
988	LMO3	turquoise	0.538648708561851
989	KCNJ16	turquoise	0.537483794164513
990	PCP4	turquoise	0.532604984667834
991	CPQ	turquoise	0.531145367606409
992	TSPAN1	turquoise	0.529323687291298
993	MAL2	turquoise	0.528881551624839
994	MGAT4C	turquoise	0.522333599792076
995	CKB	turquoise	0.522134610298838
996	TMEM98	turquoise	0.508881774266019
997	VEGFA	turquoise	0.506413092771581
998	PGRMC1	turquoise	0.504723579544128
999	NDUFC2	turquoise	0.503976450172491
1000	DIO2	turquoise	0.500425706475509
1001	TXNL1	turquoise	0.497223537387647
1002	SELENBP1	turquoise	0.496670300907836
1003	KIAA1217	turquoise	0.494741329914725
1004	TBX3	turquoise	0.4919702853726
1005	PPIC	turquoise	0.491128345524375
1006	MGST3	turquoise	0.490910957766521
1007	SLC25A29	turquoise	0.479535234319544
1008	C16orf89	turquoise	0.478556591503453
1009	PLOD2	turquoise	0.477218080534263
1010	TPO	turquoise	0.474662551399289
1011	SORBS2	turquoise	0.474629486689086
1012	LAPTM4A	turquoise	0.473081133874425
1013	FKBP2	turquoise	0.471576792814347
1014	SELM	turquoise	0.46962414285772
1015	CD59	turquoise	0.469523999544329
1016	TSTD1	turquoise	0.46849708487136
1017	CADM1	turquoise	0.464658830740688
1018	NFIA	turquoise	0.461879970289025
1019	AK1	turquoise	0.46151414036492
1020	BCAM	turquoise	0.460355421248701
1021	CTNNAL1	turquoise	0.459935321101933
1022	RAB25	turquoise	0.459345384174926
1023	AP1M2	turquoise	0.458042164318154
1024	ANXA3	turquoise	0.457979513809251
1025	NUPR1	turquoise	0.455947154942725
1026	CTTN	turquoise	0.454483855514191
1027	LPCAT2	turquoise	0.453359017527092
1028	CXADR	turquoise	0.452061420670662
1029	FUCA1	turquoise	0.45099797753248
1030	APP	turquoise	0.447247806648439
1031	PDE8B	turquoise	0.447086572121762
1032	YWHAE	turquoise	0.446900340133979
1033	MRPS6	turquoise	0.445817209567954
1034	HSD17B6	turquoise	0.44527214166872
1035	BEX4	turquoise	0.445180279351335
1036	RBPMS	turquoise	0.444451544106353
1037	FOXE1	turquoise	0.444231339278359
1038	CYSTM1	turquoise	0.438341786236902
1039	ADIRF	turquoise	0.438143906095317
1040	SLC26A4	turquoise	0.437861524508083
1041	TFF3	turquoise	0.437112256422354
1042	HACD3	turquoise	0.436375143386147
1043	NDUFB2	turquoise	0.434297365287642
1044	PBX1	turquoise	0.432754696656745
1045	RP11-532F12.5	turquoise	0.432323936788725
1046	WBP5	turquoise	0.432077667939175
1047	SLC26A4-AS1	turquoise	0.431064617769677
1048	PCBD1	turquoise	0.428258023185178
1049	RAB13	turquoise	0.428005270978902
1050	CYBRD1	turquoise	0.425851027311957
1051	MYL9	turquoise	0.425617662596682
1052	PFN2	turquoise	0.425318806475358
1053	ARHGAP29	turquoise	0.424479325497488
1054	HSPA5	turquoise	0.422401831539111
1055	SCX	turquoise	0.421330693774493
1056	BEX2	turquoise	0.419925720183117
1057	PCYOX1	turquoise	0.419635837482015
1058	RBM47	turquoise	0.419433503985801
1059	KDELR1	turquoise	0.417457501281123
1060	CD151	turquoise	0.415420230608358
1061	HEBP1	turquoise	0.413176405623086
1062	MTCH1	turquoise	0.412943419262912
1063	MBIP	turquoise	0.412750558738486
1064	DUOX2	turquoise	0.41030431540238
1065	PDIA6	turquoise	0.410105242064082
1066	PPP1R14C	turquoise	0.409392642179655
1067	TMEM59	turquoise	0.408255878727874
1068	CALR	turquoise	0.406322514748089
1069	CANX	turquoise	0.403163251202634
1070	OCLN	turquoise	0.403080296618457
1071	NDUFC1	turquoise	0.402898593284578
1072	COL14A1	turquoise	0.401436752586863
1073	HSBP1	turquoise	0.40109280338701
1432	MT1F	black	0.447635435004427
1433	MT1E	black	0.430031037481918
1434	MT1G	black	0.422272461420486
1888	BRI3	pink	0.472972596408503
1889	GSN	pink	0.441161419983875
1890	ANXA5	pink	0.433127927921167
1891	SAT1	pink	0.422482139366593
