# Supplementary material for: Single-cell and machine learning integration reveals OS-driven CCND1 promotes an aggressive phenotype in papillary thyroid carcinoma
Source: Front Immunol. 2026 Jan 14;16:1722524. doi: 10.3389/fimmu.2025.1722524 (PMC12871538; doi:10.3389/fimmu.2025.1722524)
Supplement: Supplementary file 3 [file DataSheet3.csv]

Gene_ID
FN1
KRT19
LGALS3
S100A6
TIMP1
SLPI
SLC34A2
SERPINA1
TM4SF1
CLDN1
CXCL14
NEAT1
DUSP6
MUC1
SFTPB
ANXA1
ELF3
C8orf4
S100A1
DSP
TSC22D1
NPC2
IGFBP5
CST6
TACSTD2
CD63
CCND1
SDC4
MDK
PERP
SOX4
TPD52L1
RRBP1
DAPK2
IGSF1
DHRS3
GNAS
CALD1
MET
MPZL2
CAMK2N1
C19orf33
PDLIM4
PDE5A
GPRC5A
TNFRSF12A
BHLHE41
DAPL1
STXBP6
UACA
PRSS23
SLC5A3
PROS1
SVIL
COL8A1
AGR2
ZNF486
CNN3
TMEM238
CLTA
RAB34
TJP1
ARMCX3
LMO7
MT-ND4L
CD81
CLU
MGST1
EPCAM
S100A13
TG
KRT7
KRT18
WFDC2
SPINT2
CAV1
CLDN3
CAV2
C2orf40
CD24
ATP1B1
APLP2
CTSB
KRT8
CLDN7
NKX2-1
CD9
PEBP1
PAX8
CLDN4
GSTP1
TSHR
GPX3
ID4
PLPP3
SFTA3
CPE
SORD
ASAH1
MUC15
IYD
SDC2
HOPX
S100A14
NTRK2
CDH1
SLC26A7
HSP90B1
MXRA7
PRDX1
NGFRAP1
PRDX5
LCN12
GCSH
DMKN
DSTN
PLS3
CLIC3
PDLIM1
ID1
MAOA
NPNT
LMO3
KCNJ16
PCP4
CPQ
TSPAN1
MAL2
MGAT4C
CKB
TMEM98
VEGFA
PGRMC1
NDUFC2
DIO2
TXNL1
SELENBP1
KIAA1217
TBX3
PPIC
MGST3
SLC25A29
C16orf89
PLOD2
TPO
SORBS2
LAPTM4A
FKBP2
SELM
CD59
TSTD1
CADM1
NFIA
AK1
BCAM
CTNNAL1
RAB25
AP1M2
ANXA3
NUPR1
CTTN
LPCAT2
CXADR
FUCA1
APP
PDE8B
YWHAE
MRPS6
HSD17B6
BEX4
RBPMS
FOXE1
CYSTM1
ADIRF
SLC26A4
TFF3
HACD3
NDUFB2
PBX1
RP11-532F12.5
WBP5
SLC26A4-AS1
PCBD1
RAB13
CYBRD1
MYL9
PFN2
ARHGAP29
HSPA5
SCX
BEX2
PCYOX1
RBM47
KDELR1
CD151
HEBP1
MTCH1
MBIP
DUOX2
PDIA6
PPP1R14C
TMEM59
CALR
CANX
OCLN
NDUFC1
COL14A1
HSBP1
MT1F
MT1E
MT1G
BRI3
GSN
ANXA5
SAT1
